# Supplementary material for: tert-Butyl 4-formyl-1H-imidazole-1-carboxyl­ate
Source: Acta Crystallogr Sect E Struct Rep Online. 2010 Jul 31;66(Pt 8):o2185. doi: 10.1107/S1600536810029247 (PMC3007559; doi:10.1107/S1600536810029247)
Supplement: Supplementary file 1 [file e-66-o2185-sup1.cif]

##############################################################################
###                                                                        ###
###        Electronic paper (Acta Crystallographica Section E)             ###
###                                                                        ###
##############################################################################
#                                                                            #
# This CIF contains the data in a paper accepted for publication in Acta     #
# Crystallographica Section E. It conforms to the requirements of Notes      #
# for Authors for Section E, and has been peer reviewed under the auspices   #
# of the IUCr Commission on Journals.                                        #
#                                                                            #
# Full details of the Crystallographic Information File format               #
# are given in the paper "The Crystallographic Information File (CIF):       #
# a New Standard Archive File for Crystallography" by S. R. Hall, F. H.      #
# Allen and I. D. Brown [Acta Cryst. (1991), A47, 655-685].                  #
#                                                                            #
# The current version of the core CIF dictionary is obtainable from          #
# ftp://ftp.iucr.org/pub/cif_core.dic. The current version number is 2.4.    #
#                                                                            #
# Software is freely available for graphical display of the structure(s) in  #
# this CIF.  For information consult the CIF home page http://www.iucr.org/  #
# cif/home.html                                                              #
#                                                                            #
# This file may be used for bona fide research purposes within the           #
# scientific community so long as proper attribution is given to the journal # 
# article from which it was obtained.                                        #
#                                                                            #
##############################################################################
                                             
data_global
_audit_creation_method     'from SHELXL-97 '
_journal_date_recd_electronic     2010-02-20
_journal_date_accepted     2010-07-22
_journal_name_full     'Acta Crystallographica, Section E'
_journal_year     2010
_journal_volume     66
_journal_issue      8
_journal_page_first     o2185
_journal_page_last     o2185
_journal_paper_category     QO
_journal_coeditor_code     SU2164
loop_
    _publ_contact_author_name
    _publ_contact_author_address
    _publ_contact_author_email
    _publ_contact_author_fax
    _publ_contact_author_phone
    'Wei Yang'
;
The State Key Laboratory of Electroanalytical Chemistry
Changchun Institute of Applied Chemistry
Chinese Academy of Science
Changchun 130022
People's Republic of China
;
 'yangwei1988@ciac.jl.cn' '86-431-5262649' '86-431-5262543'
    'Jing-Wei Xu'
;
The State Key Laboratory of Electroanalytical Chemistry
Changchun Institute of Applied Chemistry
Chinese Academy of Sciences
Changchun 130022
People's Republic of China
;
 'jwxu@ciac.jl.cn' '86-431-85262649' '86-431-85262643'
_publ_section_title
;
<i>tert</i>-Butyl 4-formyl-1<i>H</i>-imidazole-1-carboxylate
;
_publ_section_title_footnote     .
loop_
    _publ_author_name
    _publ_author_address
    'Kang, Jun-Tao'
;
The State Key Laboratory of Electroanalytical Chemistry
Changchun Institute of Applied Chemistry
Chinese Academy of Sciences
Changchun 130022
People's Republic of China
;
    'Li, Zhi-Gang'
;
The State Key Laboratory of Electroanalytical Chemistry
Changchun Institute of Applied Chemistry
Chinese Academy of Sciences
Changchun 130022
People's Republic of China
;
    'Xu, Jing-Wei'
;
The State Key Laboratory of Electroanalytical Chemistry
Changchun Institute of Applied Chemistry
Chinese Academy of Sciences
Changchun 130022
People's Republic of China
;
    'Yang Wei'
;
The State Key Laboratory of Electroanalytical Chemistry
Changchun Institute of Applied Chemistry
Chinese Academy of Sciences
Changchun 130022
People's Republic of China
;
data_I
_chemical_name_systematic
;
<i>tert</i>-Butyl 4-formyl-1<i>H</i>-imidazole-1-carboxylate
;
_chemical_name_common     ?
_chemical_formula_moiety     'C9 H12 N2 O3'
_chemical_formula_sum     'C9 H12 N2 O3'
_chemical_formula_iupac     'C9 H12 N2 O3'
_chemical_formula_weight     196.21
_chemical_melting_point     ?
_symmetry_cell_setting     triclinic
_symmetry_space_group_name_H-M     'P -1'
_symmetry_space_group_name_Hall     '-P 1'
loop_
    _symmetry_equiv_pos_as_xyz
    'x, y, z'
    '-x, -y, -z'
_cell_length_a     5.972(3)
_cell_length_b     7.173(7)
_cell_length_c     12.164(11)
_cell_angle_alpha     79.630(16)
_cell_angle_beta     86.620(15)
_cell_angle_gamma     89.326(15)
_cell_volume     511.7(8)
_cell_formula_units_Z     2
_cell_measurement_reflns_used     360
_cell_measurement_theta_min     ?
_cell_measurement_theta_max     ?
_cell_measurement_temperature     293(2)
_exptl_crystal_description     plate
_exptl_crystal_colour     colourless
_exptl_crystal_size_max     0.14
_exptl_crystal_size_mid     0.11
_exptl_crystal_size_min     0.03
_exptl_crystal_density_diffrn     1.274
_exptl_crystal_density_meas     ?
_exptl_crystal_density_method     'not measured'
_exptl_crystal_F_000     208
_exptl_absorpt_coefficient_mu     0.097
_exptl_absorpt_correction_type     multi-scan
_exptl_absorpt_process_details     '(SADABS; Bruker, 2001)'
_exptl_absorpt_correction_T_min     0.9868
_exptl_absorpt_correction_T_max     0.9971
_exptl_special_details
;
;
_diffrn_ambient_temperature     293(2)
_diffrn_radiation_type     MoK\a
_diffrn_radiation_wavelength     0.71073
_diffrn_radiation_source     'fine-focus sealed tube'
_diffrn_radiation_monochromator     graphite
_diffrn_measurement_device_type     'Bruker APEX CCD area detector'
_diffrn_measurement_method     '\f and \w scans'
_diffrn_detector_area_resol_mean     ?
_diffrn_reflns_number     2633
_diffrn_reflns_av_R_equivalents     0.0221
_diffrn_reflns_av_sigmaI/netI     0.0747
_diffrn_reflns_theta_min     1.70
_diffrn_reflns_theta_max     25.03
_diffrn_reflns_theta_full     25.03
_diffrn_measured_fraction_theta_max     0.977
_diffrn_measured_fraction_theta_full     0.977
_diffrn_reflns_limit_h_min     -7
_diffrn_reflns_limit_h_max     7
_diffrn_reflns_limit_k_min     -8
_diffrn_reflns_limit_k_max     8
_diffrn_reflns_limit_l_min     -14
_diffrn_reflns_limit_l_max     8
_diffrn_standards_number     0
_diffrn_standards_interval_count     ?
_diffrn_standards_interval_time     ?
_diffrn_standards_decay_%     0
_refine_special_details
;
Refinement of <i>F</i>^2^ against ALL reflections. The weighted <i>R</i>-factor
wR and goodness of fit <i>S</i> are based on <i>F</i>^2^, conventional
<i>R</i>-factors <i>R</i> are based on <i>F</i>, with <i>F</i> set to zero for
negative <i>F</i>^2^. The threshold expression of <i>F</i>^2^ >
\s(<i>F</i>^2^) is used only for calculating <i>R</i>-factors(gt) etc. and is
not relevant to the choice of reflections for refinement. <i>R</i>-factors
based on <i>F</i>^2^ are statistically about twice as large as those based on
<i>F</i>, and <i>R</i>- factors based on ALL data will be even larger.
;
_reflns_number_total     1769
_reflns_number_gt     915
_reflns_threshold_expression     'I>2\s(I)'
_refine_ls_structure_factor_coef     Fsqd
_refine_ls_matrix_type     full
_refine_ls_R_factor_all     0.1395
_refine_ls_R_factor_gt     0.0618
_refine_ls_wR_factor_gt     0.1197
_refine_ls_wR_factor_ref     0.1485
_refine_ls_goodness_of_fit_ref     0.989
_refine_ls_restrained_S_all     0.989
_refine_ls_number_reflns     1769
_refine_ls_number_parameters     130
_refine_ls_number_restraints     0
_refine_ls_hydrogen_treatment     constr
_refine_ls_weighting_scheme     calc
_refine_ls_weighting_details
                 'calc w=1/[\s^2^(Fo^2^)+(0.0655P)^2^] where P=(Fo^2^+2Fc^2^)/3'
_atom_sites_solution_hydrogens     geom
_atom_sites_solution_primary     direct
_atom_sites_solution_secondary     difmap
_refine_ls_shift/su_max     0.000
_refine_ls_shift/su_mean     0.000
_refine_diff_density_max     0.166
_refine_diff_density_min     -0.165
_refine_ls_extinction_method     none
_refine_ls_extinction_coef     ?
loop_
    _atom_type_symbol
    _atom_type_description
    _atom_type_scat_dispersion_real
    _atom_type_scat_dispersion_imag
    _atom_type_scat_source
    'C' 'C' 0.0033 0.0016
                         'International Tables Vol C Tables 4.2.6.8 and 6.1.1.4'
    'H' 'H' 0.0000 0.0000
                         'International Tables Vol C Tables 4.2.6.8 and 6.1.1.4'
    'N' 'N' 0.0061 0.0033
                         'International Tables Vol C Tables 4.2.6.8 and 6.1.1.4'
    'O' 'O' 0.0106 0.0060
                         'International Tables Vol C Tables 4.2.6.8 and 6.1.1.4'
_computing_data_collection     'SMART (Bruker, 2007)'
_computing_cell_refinement     'SAINT-Plus (Bruker, 2007)'
_computing_data_reduction     'SAINT-Plus (Bruker, 2007)'
_computing_structure_solution     'SHELXS97 (Sheldrick, 2008)'
_computing_structure_refinement     'SHELXL97 (Sheldrick, 2008)'
_computing_molecular_graphics     'SHELXTL (Sheldrick, 2008)'
_computing_publication_material     'SHELXTL (Sheldrick, 2008)'
loop_
    _atom_site_type_symbol
    _atom_site_label
    _atom_site_fract_x
    _atom_site_fract_y
    _atom_site_fract_z
    _atom_site_U_iso_or_equiv
    _atom_site_adp_type
    _atom_site_calc_flag
    _atom_site_refinement_flags
    _atom_site_occupancy
    _atom_site_disorder_assembly
    _atom_site_disorder_group
    O O1 0.3982(5) 0.3453(4) 0.8094(2) 0.0910(9) Uani d . 1 . .
    O O2 0.3540(3) 0.2118(3) 0.27957(17) 0.0501(6) Uani d . 1 . .
    O O3 -0.0065(4) 0.2329(4) 0.34612(19) 0.0794(9) Uani d . 1 . .
    N N1 0.5369(4) 0.2729(4) 0.5822(2) 0.0562(8) Uani d . 1 . .
    N N2 0.2860(4) 0.2475(4) 0.4569(2) 0.0480(7) Uani d . 1 . .
    C C1 0.3197(5) 0.2938(4) 0.6277(3) 0.0505(9) Uani d . 1 . .
    C C2 0.5087(5) 0.2466(4) 0.4808(3) 0.0503(9) Uani d . 1 . .
    H H2 0.6262 0.2289 0.4301 0.060 Uiso calc R 1 . .
    C C3 0.1660(5) 0.2779(4) 0.5522(3) 0.0529(9) Uani d . 1 . .
    H H3 0.0110 0.2859 0.5627 0.063 Uiso calc R 1 . .
    C C4 0.2649(7) 0.3323(5) 0.7404(3) 0.0668(11) Uani d . 1 . .
    H H4 0.1142 0.3480 0.7606 0.080 Uiso calc R 1 . .
    C C5 0.1920(6) 0.2290(5) 0.3551(3) 0.0519(9) Uani d . 1 . .
    C C6 0.3044(5) 0.1971(5) 0.1619(3) 0.0470(8) Uani d . 1 . .
    C C7 0.5376(5) 0.1878(5) 0.1061(3) 0.0634(10) Uani d . 1 . .
    H H7A 0.6202 0.2993 0.1119 0.095 Uiso calc R 1 . .
    H H7B 0.5257 0.1806 0.0286 0.095 Uiso calc R 1 . .
    H H7C 0.6144 0.0775 0.1426 0.095 Uiso calc R 1 . .
    C C8 0.1737(5) 0.0162(5) 0.1638(3) 0.0702(11) Uani d . 1 . .
    H H8A 0.2552 -0.0899 0.2017 0.105 Uiso calc R 1 . .
    H H8B 0.1532 -0.0001 0.0884 0.105 Uiso calc R 1 . .
    H H8C 0.0299 0.0243 0.2023 0.105 Uiso calc R 1 . .
    C C9 0.1821(5) 0.3734(5) 0.1092(3) 0.0662(11) Uani d . 1 . .
    H H9A 0.0359 0.3771 0.1460 0.099 Uiso calc R 1 . .
    H H9B 0.1674 0.3714 0.0312 0.099 Uiso calc R 1 . .
    H H9C 0.2654 0.4835 0.1168 0.099 Uiso calc R 1 . .
loop_
    _atom_site_aniso_label
    _atom_site_aniso_U_11
    _atom_site_aniso_U_22
    _atom_site_aniso_U_33
    _atom_site_aniso_U_12
    _atom_site_aniso_U_13
    _atom_site_aniso_U_23
    O1 0.117(2) 0.095(2) 0.0680(19) -0.0003(17) -0.0229(17) -0.0287(16)
    O2 0.0374(12) 0.0691(16) 0.0448(14) -0.0015(10) 0.0004(10) -0.0143(12)
    O3 0.0360(14) 0.139(3) 0.0686(18) 0.0020(13) -0.0019(12) -0.0330(17)
    N1 0.0523(18) 0.064(2) 0.0522(19) -0.0018(13) -0.0066(14) -0.0074(15)
    N2 0.0376(15) 0.0592(19) 0.0468(18) -0.0004(12) -0.0004(14) -0.0089(14)
    C1 0.057(2) 0.046(2) 0.049(2) -0.0062(16) 0.0026(18) -0.0079(17)
    C2 0.0387(18) 0.055(2) 0.055(2) -0.0014(15) -0.0029(16) -0.0051(19)
    C3 0.0437(19) 0.060(2) 0.054(2) -0.0038(16) 0.0089(18) -0.0105(19)
    C4 0.085(3) 0.054(3) 0.062(3) -0.007(2) -0.005(2) -0.013(2)
    C5 0.040(2) 0.064(2) 0.051(2) -0.0007(16) 0.0038(18) -0.0114(18)
    C6 0.0434(18) 0.058(2) 0.041(2) 0.0034(16) -0.0065(15) -0.0121(17)
    C7 0.047(2) 0.086(3) 0.057(2) -0.0012(18) 0.0030(17) -0.016(2)
    C8 0.055(2) 0.074(3) 0.086(3) -0.0117(19) -0.0017(19) -0.026(2)
    C9 0.067(2) 0.068(3) 0.063(3) 0.0089(19) -0.0101(19) -0.007(2)
_geom_special_details
;
All esds (except the esd in the dihedral angle between two l.s. planes) are
estimated using the full covariance matrix. The cell esds are taken into
account individually in the estimation of esds in distances, angles and
torsion angles; correlations between esds in cell parameters are only used
when they are defined by crystal symmetry. An approximate (isotropic)
treatment of cell esds is used for estimating esds involving l.s. planes.
;
loop_
    _geom_bond_atom_site_label_1
    _geom_bond_atom_site_label_2
    _geom_bond_site_symmetry_2
    _geom_bond_distance
    _geom_bond_publ_flag
    O1 C4 . 1.206(4) ?
    O2 C5 . 1.315(4) ?
    O2 C6 . 1.501(4) ?
    O3 C5 . 1.196(3) ?
    N1 C2 . 1.301(4) ?
    N1 C1 . 1.398(4) ?
    N2 C3 . 1.376(4) ?
    N2 C2 . 1.378(4) ?
    N2 C5 . 1.417(4) ?
    C1 C3 . 1.356(4) ?
    C1 C4 . 1.464(5) ?
    C2 H2 . 0.9300 ?
    C3 H3 . 0.9300 ?
    C4 H4 . 0.9300 ?
    C6 C9 . 1.512(4) ?
    C6 C8 . 1.518(5) ?
    C6 C7 . 1.519(4) ?
    C7 H7A . 0.9600 ?
    C7 H7B . 0.9600 ?
    C7 H7C . 0.9600 ?
    C8 H8A . 0.9600 ?
    C8 H8B . 0.9600 ?
    C8 H8C . 0.9600 ?
    C9 H9A . 0.9600 ?
    C9 H9B . 0.9600 ?
    C9 H9C . 0.9600 ?
loop_
    _geom_angle_atom_site_label_1
    _geom_angle_atom_site_label_2
    _geom_angle_atom_site_label_3
    _geom_angle_site_symmetry_1
    _geom_angle_site_symmetry_3
    _geom_angle
    _geom_angle_publ_flag
    C5 O2 C6 . . 121.3(2) ?
    C2 N1 C1 . . 104.5(3) ?
    C3 N2 C2 . . 106.1(3) ?
    C3 N2 C5 . . 125.2(3) ?
    C2 N2 C5 . . 128.7(3) ?
    C3 C1 N1 . . 110.6(3) ?
    C3 C1 C4 . . 124.5(3) ?
    N1 C1 C4 . . 124.9(3) ?
    N1 C2 N2 . . 112.7(3) ?
    N1 C2 H2 . . 123.6 ?
    N2 C2 H2 . . 123.6 ?
    C1 C3 N2 . . 106.1(3) ?
    C1 C3 H3 . . 126.9 ?
    N2 C3 H3 . . 126.9 ?
    O1 C4 C1 . . 125.7(4) ?
    O1 C4 H4 . . 117.2 ?
    C1 C4 H4 . . 117.2 ?
    O3 C5 O2 . . 129.1(3) ?
    O3 C5 N2 . . 121.5(3) ?
    O2 C5 N2 . . 109.4(3) ?
    O2 C6 C9 . . 109.5(2) ?
    O2 C6 C8 . . 109.0(3) ?
    C9 C6 C8 . . 113.1(3) ?
    O2 C6 C7 . . 102.4(2) ?
    C9 C6 C7 . . 110.8(3) ?
    C8 C6 C7 . . 111.5(3) ?
    C6 C7 H7A . . 109.5 ?
    C6 C7 H7B . . 109.5 ?
    H7A C7 H7B . . 109.5 ?
    C6 C7 H7C . . 109.5 ?
    H7A C7 H7C . . 109.5 ?
    H7B C7 H7C . . 109.5 ?
    C6 C8 H8A . . 109.5 ?
    C6 C8 H8B . . 109.5 ?
    H8A C8 H8B . . 109.5 ?
    C6 C8 H8C . . 109.5 ?
    H8A C8 H8C . . 109.5 ?
    H8B C8 H8C . . 109.5 ?
    C6 C9 H9A . . 109.5 ?
    C6 C9 H9B . . 109.5 ?
    H9A C9 H9B . . 109.5 ?
    C6 C9 H9C . . 109.5 ?
    H9A C9 H9C . . 109.5 ?
    H9B C9 H9C . . 109.5 ?
loop_
    _geom_hbond_atom_site_label_D
    _geom_hbond_atom_site_label_H
    _geom_hbond_atom_site_label_A
    _geom_hbond_site_symmetry_A
    _geom_hbond_distance_DH
    _geom_hbond_distance_HA
    _geom_hbond_distance_DA
    _geom_hbond_angle_DHA
    C2 H2 O3 1_655 0.93 2.36 3.251(5) 160
    C9 H9C O1 2_666 0.96 2.65 3.531(5) 153
