# Supplementary material for: tert-Butyl 4-formyl-1H-imidazole-1-carboxyl­ate
Source: Acta Crystallogr Sect E Struct Rep Online. 2010 Jul 31;66(Pt 8):o2185. doi: 10.1107/S1600536810029247 (PMC3007559; doi:10.1107/S1600536810029247)
Supplement: Supplementary file 2 [file e-66-o2185-Isup2.hkl]

# 
# h,k,l, Fc-squared, Fo-squared, sigma(Fo-squared) and status flag 
# 
data_I
_shelx_title ' W152 in P-1' 
_shelx_refln_list_code          4 
_shelx_F_calc_maximum       83.64 
_exptl_crystal_F_000       208.00 
_reflns_d_resolution_high  0.8400 
 
loop_ 
 _symmetry_equiv_pos_as_xyz 
 'x, y, z' 
 '-x, -y, -z' 
 
_cell_length_a     5.9722 
_cell_length_b     7.1729 
_cell_length_c    12.1635 
_cell_angle_alpha  79.630 
_cell_angle_beta   86.620 
_cell_angle_gamma  89.326 
 
_shelx_F_squared_multiplier     1.000 
 
loop_ 
 _refln_index_h 
 _refln_index_k 
 _refln_index_l 
 _refln_F_squared_calc 
 _refln_F_squared_meas 
 _refln_F_squared_sigma 
 _refln_observed_status 
   1   0   0      859.62      898.56      5.55 o 
   2   0   0       72.30       64.20      2.30 o 
   3   0   0        1.42        3.37      1.66 o 
   4   0   0       58.19       69.36      3.37 o 
   5   0   0        0.35        0.39      2.50 o 
   6   0   0      103.82       92.39     10.11 o 
   7   0   0        1.66        5.73      7.24 o 
  -7   1   0        0.65        7.70      3.80 o 
  -6   1   0       10.38       14.31      3.70 o 
  -5   1   0       99.61       93.87      4.38 o 
  -4   1   0       62.62       66.46      3.46 o 
  -3   1   0      245.17      270.88      4.67 o 
  -2   1   0        8.45        8.58      1.16 o 
  -1   1   0     5261.07     5321.28     30.97 o 
   0   1   0        1.68       -1.59      1.59 o 
   1   1   0     4390.69     4568.46     23.87 o 
   2   1   0       59.10       56.44      1.61 o 
   3   1   0      198.86      211.32      4.06 o 
   4   1   0       64.88       64.21      3.37 o 
   5   1   0      103.97      107.69      4.70 o 
   6   1   0        0.12        7.14      3.29 o 
   7   1   0        0.81        9.39      4.40 o 
  -6   2   0       33.31       35.14      4.08 o 
  -5   2   0        1.86        2.22      2.57 o 
  -4   2   0       10.82       13.29      2.52 o 
  -3   2   0       97.49       87.29      2.44 o 
  -2   2   0       24.92       24.72      1.43 o 
  -1   2   0       84.77       89.35      3.16 o 
   0   2   0     6996.35     7784.91     28.39 o 
   1   2   0     1805.87     1981.95      9.12 o 
   2   2   0       11.07       12.68      1.27 o 
   3   2   0       42.99       41.97      1.87 o 
   4   2   0      140.15      135.42      4.26 o 
   5   2   0       24.13       22.73      3.14 o 
   6   2   0       43.53       39.26      3.98 o 
  -6   3   0        0.54        3.69      4.58 o 
  -5   3   0       43.45       47.05      5.50 o 
  -4   3   0       71.39       67.32      3.37 o 
  -3   3   0        3.89        7.63      1.54 o 
  -2   3   0        2.22        1.21      1.10 o 
  -1   3   0      161.17      166.37      3.50 o 
   0   3   0      218.66      232.75      2.67 o 
   1   3   0      459.91      503.43      4.43 o 
   2   3   0      112.87      109.11      2.65 o 
   3   3   0      224.67      222.75      3.71 o 
   4   3   0       25.99       26.31      2.90 o 
   5   3   0       11.56        6.45      5.53 o 
   6   3   0        0.26       -4.08      4.08 o 
  -6   4   0        9.15        1.80      4.69 o 
  -5   4   0        0.18       -3.02      3.60 o 
  -4   4   0        2.07        7.17      3.42 o 
  -3   4   0        0.32       -0.02      2.12 o 
  -2   4   0       14.65       14.17      2.16 o 
  -1   4   0        0.91        0.78      2.62 o 
   0   4   0      474.89      521.79      6.58 o 
   1   4   0       29.06       29.33      1.84 o 
   2   4   0        4.22        3.06      1.65 o 
   3   4   0        1.94        1.55      1.97 o 
   4   4   0       29.97       27.05      3.26 o 
   5   4   0        5.25        6.63      4.64 o 
   6   4   0       29.61       27.31      5.96 o 
  -5   5   0        0.52        0.84      4.23 o 
  -4   5   0        0.75        0.73      3.66 o 
  -3   5   0        5.83        4.48      4.08 o 
  -2   5   0        1.04       -0.99      4.82 o 
  -1   5   0        6.39        5.48      2.31 o 
   0   5   0       27.33       23.46      2.74 o 
   1   5   0        1.93        2.69      2.32 o 
   2   5   0        9.42        8.74      2.09 o 
   3   5   0        6.90        8.41      2.35 o 
   4   5   0        1.92        7.61      4.17 o 
   5   5   0       13.13       14.96      4.91 o 
  -4   6   0        5.51        3.92      4.30 o 
  -3   6   0        1.58        0.21      2.71 o 
  -2   6   0        6.59        4.18      3.26 o 
  -1   6   0       16.64       17.33      2.93 o 
   0   6   0        2.83        5.03      2.58 o 
   1   6   0        8.26        7.09      2.79 o 
   2   6   0        1.37        0.95      3.72 o 
   3   6   0        1.35        1.09      4.11 o 
  -3   7   0        0.58       -1.85      3.04 o 
  -2   7   0        0.29       -2.17      2.98 o 
  -1   7   0        0.85        0.08      2.96 o 
   0   7   0        2.78        4.87      4.12 o 
   1   7   0        0.00       -1.44      4.13 o 
   2   7   0        5.17       -2.51      4.66 o 
   3   7   0        2.91        8.19      5.12 o 
  -2   8   0        2.76        2.42      6.74 o 
  -1   8   0        0.22        1.31      5.13 o 
   0   8   0        1.03       -4.07      4.83 o 
   1   8   0        1.44       -4.73      4.73 o 
   2   8   0        0.57       -4.79      5.21 o 
  -1  -8   1       12.52        7.58      5.49 o 
   0  -8   1        8.13        6.48      5.09 o 
   1  -8   1        0.15       -2.03      5.07 o 
  -3  -7   1        2.60       -1.27      5.10 o 
  -2  -7   1        3.29       -0.79      4.48 o 
  -1  -7   1        7.71        1.39      4.31 o 
   0  -7   1       13.79        8.14      4.25 o 
   1  -7   1       13.98        9.17      3.14 o 
   2  -7   1        0.93       -1.19      2.91 o 
   3  -7   1        3.20       -0.67      3.22 o 
  -3  -6   1        0.00       -3.48      3.76 o 
  -2  -6   1        1.14       -0.14      3.63 o 
  -1  -6   1       85.11       85.91      6.24 o 
   0  -6   1      263.05      277.76      9.30 o 
   1  -6   1        1.69       -1.09      2.45 o 
   2  -6   1        5.87        3.34      3.21 o 
   3  -6   1        6.18        5.23      2.81 o 
   4  -6   1        3.29       -2.21      4.06 o 
  -5  -5   1       20.12       27.05      5.54 o 
  -4  -5   1        9.07       12.79      4.60 o 
  -3  -5   1       26.63       23.19      3.00 o 
  -2  -5   1       13.60       11.00      2.13 o 
  -1  -5   1      187.02      187.00      7.71 o 
   0  -5   1      189.77      200.85      4.91 o 
   1  -5   1      294.86      301.85      6.67 o 
   2  -5   1        4.23        6.37      2.36 o 
   3  -5   1       26.79       20.86      3.01 o 
   4  -5   1        3.88        6.15      3.98 o 
   5  -5   1       16.55       22.77      5.45 o 
  -6  -4   1       13.79        9.55      5.71 o 
  -5  -4   1        0.02        2.92      4.47 o 
  -4  -4   1        3.08        3.69      3.74 o 
  -3  -4   1       20.46       18.86      2.32 o 
  -2  -4   1        0.13       -1.62      1.62 o 
  -1  -4   1      506.77      519.46      5.04 o 
   0  -4   1     1710.58     1867.39      9.83 o 
   1  -4   1        5.26        9.73      1.85 o 
   2  -4   1       35.37       41.95      2.84 o 
   3  -4   1        0.17       -1.16      1.99 o 
   4  -4   1       39.58       40.92      4.83 o 
   5  -4   1       13.93       18.60      5.12 o 
   6  -4   1       15.63       16.95      5.71 o 
  -6  -3   1        3.59       13.46      5.28 o 
  -5  -3   1       41.59       44.44      5.67 o 
  -4  -3   1       74.36       79.63      3.79 o 
  -3  -3   1        0.15       -1.06      1.52 o 
  -2  -3   1       44.34       50.28      2.05 o 
  -1  -3   1      465.56      484.73      4.40 o 
   0  -3   1      149.20      149.55      2.46 o 
   1  -3   1     1370.61     1490.79      7.70 o 
   2  -3   1      119.66      116.61      3.29 o 
   3  -3   1      227.35      237.36      3.64 o 
   4  -3   1        8.07        7.29      2.26 o 
   5  -3   1        5.98        6.49      4.18 o 
   6  -3   1        0.53       -3.90      3.90 o 
  -6  -2   1       27.10       31.67      7.72 o 
  -5  -2   1        2.67        1.44      2.47 o 
  -4  -2   1        5.02        3.84      2.21 o 
  -3  -2   1       41.76       40.27      1.83 o 
  -2  -2   1       19.51       19.47      1.37 o 
  -1  -2   1      138.04      133.21      2.22 o 
   0  -2   1     6282.06     7031.73     24.86 o 
   1  -2   1      359.61      376.54      4.24 o 
   2  -2   1      109.09      111.67      2.17 o 
   3  -2   1        1.14       -0.68      1.17 o 
   4  -2   1      147.74      142.31      4.28 o 
   5  -2   1       17.81       21.81      3.02 o 
   6  -2   1       29.43       24.06      3.59 o 
  -6  -1   1       22.09       26.16      3.99 o 
  -5  -1   1        7.79        5.63      2.69 o 
  -4  -1   1       22.55       18.56      3.95 o 
  -3  -1   1        5.35        5.34      1.30 o 
  -2  -1   1        0.23       -0.44      1.49 o 
  -1  -1   1     1905.74     1940.13      9.03 o 
   0  -1   1      724.18      732.07      5.06 o 
   1  -1   1      798.31      701.90      4.91 o 
   2  -1   1       27.23       29.10      1.32 o 
   3  -1   1      207.11      227.41      4.36 o 
   4  -1   1        1.00        1.43      2.15 o 
   5  -1   1       35.94       39.43      3.44 o 
   6  -1   1       24.88       26.02      3.49 o 
   7  -1   1        0.22        2.22      3.74 o 
  -7   0   1        0.89        6.74      6.18 o 
  -6   0   1        4.35        6.90      3.11 o 
  -5   0   1       10.12        3.22      2.65 o 
  -4   0   1       76.86       73.35      3.39 o 
  -3   0   1       90.08       95.32      3.19 o 
  -2   0   1       15.46       13.94      1.56 o 
  -1   0   1      419.15      382.64      3.25 o 
   0   0   1      949.32      933.23      7.10 o 
   1   0   1      170.46      154.62      2.16 o 
   2   0   1      221.11      223.73      4.25 o 
   3   0   1        6.06        6.75      1.73 o 
   4   0   1       48.83       50.22      3.08 o 
   5   0   1       59.69       51.26      6.44 o 
   6   0   1       28.91       14.62      5.44 o 
   7   0   1        4.39       18.68     14.06 o 
  -7   1   1        0.29        3.49      3.90 o 
  -6   1   1        9.47       12.25      3.27 o 
  -5   1   1       15.67       17.19      4.60 o 
  -4   1   1        7.62        8.33      2.47 o 
  -3   1   1        8.29        9.12      1.74 o 
  -2   1   1       33.11       33.96      1.96 o 
  -1   1   1      160.05      160.37      2.33 o 
   0   1   1      320.06      333.76      2.92 o 
   1   1   1      290.69      311.54      3.33 o 
   2   1   1       18.14       16.02      1.68 o 
   3   1   1      305.67      327.78      5.21 o 
   4   1   1        0.18       -0.80      2.01 o 
   5   1   1       25.03       31.19      7.19 o 
   6   1   1       21.93       20.98      8.01 o 
   7   1   1        0.52        7.74      4.44 o 
  -6   2   1        6.53        8.74      5.38 o 
  -5   2   1        1.32        1.59      2.46 o 
  -4   2   1       65.38       66.38      4.65 o 
  -3   2   1      171.22      166.79      3.86 o 
  -2   2   1       73.78       73.20      1.99 o 
  -1   2   1      130.39      137.04      2.92 o 
   0   2   1      193.95      220.27      3.46 o 
   1   2   1      426.75      472.36      3.97 o 
   2   2   1       84.44       91.78      2.19 o 
   3   2   1       69.97       74.02      3.13 o 
   4   2   1       14.93       13.98      4.54 o 
   5   2   1        0.17        1.37      4.62 o 
   6   2   1       20.30       24.18      3.67 o 
  -6   3   1        2.44        6.34      4.53 o 
  -5   3   1       13.39       10.70      3.95 o 
  -4   3   1       43.69       52.66      3.15 o 
  -3   3   1       10.63        8.18      1.98 o 
  -2   3   1      263.92      275.88      3.21 o 
  -1   3   1       72.75       71.80      2.73 o 
   0   3   1      123.68      131.64      3.24 o 
   1   3   1       41.99       45.64      1.87 o 
   2   3   1      465.80      508.45      5.77 o 
   3   3   1      130.43      137.75      3.33 o 
   4   3   1       25.48       27.48      2.99 o 
   5   3   1       40.42       36.55      3.56 o 
   6   3   1        1.18       -3.93      5.97 o 
  -6   4   1        0.47       -1.92      4.53 o 
  -5   4   1        1.46       -3.22      3.22 o 
  -4   4   1       52.88       47.68      4.94 o 
  -3   4   1      127.50      121.09      4.15 o 
  -2   4   1       88.63       81.38      3.45 o 
  -1   4   1       10.35        6.88      1.90 o 
   0   4   1        0.00       -0.12      1.78 o 
   1   4   1      105.95      116.12      2.78 o 
   2   4   1        0.02       -1.61      1.61 o 
   3   4   1       23.91       26.46      2.48 o 
   4   4   1        2.62        2.28      2.64 o 
   5   4   1        2.20        4.28      2.95 o 
   6   4   1        1.29        3.03      4.87 o 
  -5   5   1       11.41       10.11      4.88 o 
  -4   5   1        0.43        0.50      3.44 o 
  -3   5   1       15.68       11.45      3.86 o 
  -2   5   1        5.37        4.23      2.37 o 
  -1   5   1        9.74       10.24      2.52 o 
   0   5   1        0.01        0.52      2.25 o 
   1   5   1       44.60       50.00      4.78 o 
   2   5   1       18.89       24.60      3.78 o 
   3   5   1       29.80       34.02      2.79 o 
   4   5   1        0.99       -4.29      4.29 o 
   5   5   1        0.22        2.34      4.36 o 
  -4   6   1       11.53       10.04      4.75 o 
  -3   6   1       14.50       12.29      3.11 o 
  -2   6   1       37.84       39.94      3.63 o 
  -1   6   1        0.96        1.11      2.58 o 
   0   6   1        0.09       -2.59      2.59 o 
   1   6   1        4.94        4.44      4.99 o 
   2   6   1        0.10        0.50      2.94 o 
   3   6   1        6.00       13.11      4.52 o 
   5   6   1        4.30       17.01      5.44 o 
  -3   7   1        0.00       -3.59      6.01 o 
  -2   7   1        0.01       -2.45      2.76 o 
  -1   7   1        0.40       -0.58      2.75 o 
   0   7   1        2.04        3.54      7.01 o 
   1   7   1        5.05        2.26      3.08 o 
   2   7   1        6.39        7.52      4.69 o 
   3   7   1        2.73       -3.45      5.49 o 
  -2   8   1        0.09        2.02      2.92 o 
  -1   8   1        2.39        1.34      3.37 o 
   0   8   1        0.12       -2.24      4.61 o 
   1   8   1        0.07       -1.16      4.87 o 
   2   8   1        2.09       -5.12      5.12 o 
  -1  -8   2       14.60       13.52      5.67 o 
   0  -8   2       21.34       15.66      5.61 o 
   1  -8   2        0.35       -1.76      5.15 o 
  -3  -7   2        0.25       -2.87      4.94 o 
  -2  -7   2        4.38       -1.12      4.52 o 
  -1  -7   2        9.84       13.80      4.78 o 
   0  -7   2       24.55       15.83      4.57 o 
   1  -7   2       27.79       12.04      4.63 o 
   2  -7   2        0.99        7.71      4.54 o 
   3  -7   2        6.79        8.48      3.61 o 
  -3  -6   2        1.78       -0.72      4.12 o 
  -2  -6   2        0.64        3.31      3.87 o 
  -1  -6   2       79.56       84.24      6.16 o 
   0  -6   2       73.20       60.20      5.48 o 
   1  -6   2        2.19        3.27      6.31 o 
   2  -6   2        0.94       -1.93      2.36 o 
   3  -6   2        1.02        2.71      2.90 o 
   4  -6   2        3.54        4.93      4.28 o 
  -5  -5   2        0.67        2.63      4.72 o 
  -4  -5   2        3.45        4.32      4.13 o 
  -3  -5   2        1.33        4.03      2.66 o 
  -2  -5   2       19.32       21.30      2.88 o 
  -1  -5   2       44.17       40.31      4.42 o 
   0  -5   2       41.37       48.13      3.08 o 
   1  -5   2        3.71        5.68      4.51 o 
   2  -5   2        0.33        0.23      2.17 o 
   3  -5   2        9.51        8.72      2.72 o 
   4  -5   2        2.86        9.02      4.28 o 
   5  -5   2        0.79       -3.30      4.47 o 
  -6  -4   2        1.16        1.98      5.59 o 
  -5  -4   2        0.40        4.16      4.43 o 
  -4  -4   2       11.50        7.35      4.11 o 
  -3  -4   2        6.50        5.07      2.50 o 
  -2  -4   2        0.39        0.05      1.64 o 
  -1  -4   2       35.69       34.47      2.03 o 
   0  -4   2      180.10      194.47      3.28 o 
   1  -4   2        0.04       -0.59      1.26 o 
   2  -4   2        0.23       -0.27      1.78 o 
   3  -4   2       15.25       16.96      2.54 o 
   4  -4   2        1.67        4.20      3.57 o 
   5  -4   2        6.53        3.23      4.40 o 
   6  -4   2        2.91        1.79      5.55 o 
  -6  -3   2        4.63        9.75      5.35 o 
  -5  -3   2        5.27        3.46      4.19 o 
  -4  -3   2       10.38       11.84      4.38 o 
  -3  -3   2        3.84        4.30      1.65 o 
  -2  -3   2       96.70       95.24      2.56 o 
  -1  -3   2      449.99      460.05      5.64 o 
   0  -3   2        5.78        5.92      1.15 o 
   1  -3   2       33.93       37.68      1.93 o 
   2  -3   2      242.89      244.91      4.43 o 
   3  -3   2       63.95       66.04      3.17 o 
   4  -3   2        5.72        5.30      2.54 o 
   5  -3   2       29.90       27.80      4.96 o 
   6  -3   2        7.78        9.92      5.26 o 
  -6  -2   2        2.84       -3.43      4.98 o 
  -5  -2   2        0.82        1.47      2.32 o 
  -4  -2   2      171.87      163.43      4.42 o 
  -3  -2   2      291.38      259.64      3.45 o 
  -2  -2   2       15.99       17.40      1.93 o 
  -1  -2   2        1.44       -0.90      0.90 o 
   0  -2   2      206.45      205.24      2.41 o 
   1  -2   2      188.30      188.67      4.33 o 
   2  -2   2        6.56        7.20      1.48 o 
   3  -2   2      153.86      161.82      4.16 o 
   4  -2   2        5.17        6.02      3.60 o 
   5  -2   2        4.75        0.47      2.51 o 
   6  -2   2        7.59        1.92      2.96 o 
  -6  -1   2        0.43        6.85      8.05 o 
  -5  -1   2       55.93       60.32      5.95 o 
  -4  -1   2        0.67        1.04      2.75 o 
  -3  -1   2        0.00       -0.73      1.03 o 
  -2  -1   2      394.18      392.74      4.30 o 
  -1  -1   2      132.31      121.78      1.76 o 
   0  -1   2       66.30       59.77      1.28 o 
   1  -1   2     1319.33     1306.01     11.32 o 
   2  -1   2      385.77      350.15      4.39 o 
   3  -1   2      373.40      366.82      9.57 o 
   4  -1   2        0.03        0.75      2.08 o 
   5  -1   2       41.77       38.38      3.39 o 
   6  -1   2        4.44        4.07      3.38 o 
   7  -1   2        0.00       -1.43      3.37 o 
  -6   0   2        0.72       -1.47      2.67 o 
  -5   0   2      107.06      100.14     11.18 o 
  -4   0   2      159.21      153.79     13.42 o 
  -3   0   2      792.10      891.22      8.29 o 
  -2   0   2      865.20      888.05      7.01 o 
  -1   0   2       39.06       38.12      1.40 o 
   0   0   2      112.41      104.59      1.53 o 
   1   0   2      415.74      370.97      3.61 o 
   2   0   2      100.91      109.28      2.77 o 
   3   0   2       74.12       68.78      2.83 o 
   4   0   2        1.44       -0.03      2.18 o 
   5   0   2        0.03        2.09      5.80 o 
   6   0   2        0.47        4.86      6.59 o 
   7   0   2        0.06       10.42      4.50 o 
  -6   1   2        5.94       10.47      3.38 o 
  -5   1   2       29.98       29.87      3.25 o 
  -4   1   2       11.63        9.04      2.34 o 
  -3   1   2       28.01       24.80      2.13 o 
  -2   1   2      691.56      728.43      6.47 o 
  -1   1   2        0.23       -0.43      1.33 o 
   0   1   2      219.06      202.92      3.84 o 
   1   1   2      640.03      613.28      7.64 o 
   2   1   2      234.90      215.90      3.68 o 
   3   1   2      400.40      421.15      5.99 o 
   4   1   2        4.70        1.27      2.22 o 
   5   1   2       36.23       37.71      3.75 o 
   6   1   2        0.70        4.41      3.36 o 
   7   1   2        0.24        4.47      4.39 o 
  -6   2   2        0.52        5.25      3.03 o 
  -5   2   2      108.34      103.43      5.34 o 
  -4   2   2      179.60      168.76      4.55 o 
  -3   2   2      234.09      239.79      5.49 o 
  -2   2   2      177.08      172.08      3.30 o 
  -1   2   2      825.70      831.63      8.12 o 
   0   2   2        4.73        4.21      2.15 o 
   1   2   2       42.30       43.60      2.20 o 
   2   2   2       68.26       71.37      2.70 o 
   3   2   2      118.98      116.16      3.63 o 
   4   2   2       17.51       17.63      2.56 o 
   5   2   2        0.93        1.93      2.51 o 
   6   2   2        1.89        0.49      3.27 o 
  -6   3   2        4.43       12.56      4.81 o 
  -5   3   2       43.96       35.72      4.94 o 
  -4   3   2       82.48       78.82      3.64 o 
  -3   3   2        6.79        5.23      1.88 o 
  -2   3   2       14.53       14.05      1.56 o 
  -1   3   2        7.33       10.54      2.71 o 
   0   3   2       95.61      101.48      4.22 o 
   1   3   2      421.90      453.64      4.42 o 
   2   3   2        0.70       -0.10      1.44 o 
   3   3   2        3.79        5.20      2.11 o 
   4   3   2        0.65        2.52      2.44 o 
   5   3   2        2.78        3.60      4.27 o 
   6   3   2        0.99        1.76      9.77 o 
  -6   4   2        1.88       -1.07      4.76 o 
  -4   4   2       48.25       57.31      5.31 o 
  -3   4   2        0.39        0.50      2.77 o 
  -2   4   2        0.81        1.22      1.91 o 
  -1   4   2      134.38      142.42      8.99 o 
   0   4   2        9.56        9.67      2.14 o 
   1   4   2      143.06      159.39      3.17 o 
   2   4   2       25.16       26.17      2.18 o 
   3   4   2       38.39       44.67      3.45 o 
   4   4   2        5.30        9.43      2.88 o 
   5   4   2        0.65        0.71      2.83 o 
   6   4   2        9.31        7.35      4.66 o 
  -5   5   2        1.33       -0.59      3.92 o 
  -4   5   2       26.99       24.45      4.58 o 
  -3   5   2        7.60        4.79      2.64 o 
  -2   5   2        0.25        0.23      2.26 o 
  -1   5   2       52.99       48.76      5.46 o 
   0   5   2        7.30        9.69      2.50 o 
   1   5   2        0.15       -1.75      2.44 o 
   2   5   2        4.87        8.00      2.14 o 
   3   5   2        7.48        7.36      2.46 o 
   4   5   2       12.41       11.28      6.64 o 
   5   5   2        3.41        0.45      4.33 o 
  -4   6   2        4.46        4.46      3.97 o 
  -3   6   2        0.05       -3.53      3.87 o 
  -2   6   2       13.34       14.25      2.97 o 
  -1   6   2        1.34       -1.59      4.78 o 
   0   6   2       20.19       18.61      5.42 o 
   1   6   2        4.18        5.19      2.88 o 
   2   6   2        0.00       -0.91      3.00 o 
   3   6   2       24.88       22.88      3.77 o 
   4   6   2        5.04       -0.20      5.01 o 
   5   6   2        0.15        0.43      4.89 o 
  -3   7   2        1.41        0.59      3.19 o 
  -2   7   2        0.67       -2.69      2.77 o 
  -1   7   2        2.72        1.66      3.03 o 
   0   7   2        0.85        3.10      2.88 o 
   1   7   2        0.02       -2.55      3.11 o 
   2   7   2        0.00       -3.29      3.29 o 
   3   7   2        1.80       -4.88      4.88 o 
  -2   8   2        0.31        1.42      3.88 o 
  -1   8   2        0.03        1.38      3.58 o 
   0   8   2        0.45       -3.13      3.47 o 
   1   8   2        3.06       -2.65      3.61 o 
   2   8   2        0.80       -0.77      5.56 o 
  -3  -7   3        6.38        3.66      5.27 o 
  -2  -7   3        0.06       -4.42      4.42 o 
  -1  -7   3       13.06        8.87      4.68 o 
   0  -7   3        0.08        5.12      4.15 o 
   1  -7   3        0.06       -0.12      4.04 o 
   2  -7   3        3.65        7.94      4.74 o 
   3  -7   3        0.39        2.16      4.96 o 
  -3  -6   3       14.53       19.87      5.07 o 
  -2  -6   3        0.00       -2.66      3.99 o 
  -1  -6   3        0.02       -0.45      3.60 o 
   0  -6   3       15.83       17.48      4.23 o 
   1  -6   3       13.73        9.94      3.90 o 
   2  -6   3        0.85        2.12      2.52 o 
   3  -6   3        3.90        5.85      3.00 o 
   4  -6   3        0.14        0.59      4.57 o 
  -5  -5   3        0.04        0.70      4.80 o 
  -4  -5   3        1.22        5.11      4.58 o 
  -3  -5   3        6.54        6.26      2.76 o 
  -2  -5   3       44.09       45.13      5.09 o 
  -1  -5   3       10.43        9.82      3.45 o 
   0  -5   3       46.78       50.40      4.66 o 
   1  -5   3        6.71        7.55      2.30 o 
   2  -5   3       11.25       12.43      2.51 o 
   3  -5   3       18.85       17.94      2.76 o 
   4  -5   3        1.29       -0.71      3.56 o 
   5  -5   3        4.33       10.30      5.18 o 
  -5  -4   3       30.81       22.30      5.46 o 
  -4  -4   3       51.06       52.72      5.93 o 
  -3  -4   3       93.66       75.39      8.00 o 
  -2  -4   3        1.62        2.19      3.49 o 
  -1  -4   3        0.02        1.38      2.03 o 
   0  -4   3        4.15        5.57      1.50 o 
   1  -4   3       46.74       48.96      2.15 o 
   2  -4   3       11.31        8.50      2.08 o 
   3  -4   3       24.95       38.50      6.41 o 
   4  -4   3        0.00        0.06      3.45 o 
   5  -4   3        5.63        5.17      4.73 o 
  -6  -3   3        2.92        1.20      5.27 o 
  -5  -3   3        8.94       14.88      5.17 o 
  -4  -3   3       40.47       39.80      5.63 o 
  -3  -3   3       45.31       45.61      4.34 o 
  -2  -3   3       40.82       37.31      1.90 o 
  -1  -3   3        9.69        7.61      1.93 o 
   0  -3   3        0.05       -0.99      1.03 o 
   1  -3   3      230.97      244.40      3.26 o 
   2  -3   3        7.26        6.76      1.76 o 
   3  -3   3       10.75        5.35      1.99 o 
   4  -3   3       23.27       30.42      3.55 o 
   5  -3   3       10.26       10.86      4.48 o 
   6  -3   3        1.07       -0.33      4.94 o 
  -6  -2   3        0.72        7.49      5.20 o 
  -5  -2   3      157.75      156.24      8.43 o 
  -4  -2   3       73.21       71.71      6.17 o 
  -3  -2   3       43.13       38.68      3.14 o 
  -2  -2   3       63.85       54.16     10.23 o 
  -1  -2   3      381.86      371.04      7.17 o 
   0  -2   3      114.21      126.11      3.04 o 
   1  -2   3      307.63      316.91      3.86 o 
   2  -2   3       63.59       54.79      3.43 o 
   3  -2   3       29.92       33.51      1.90 o 
   4  -2   3        1.56       -2.07      2.07 o 
   5  -2   3       23.26       22.54      3.07 o 
   6  -2   3        3.63        2.62      4.10 o 
  -6  -1   3       19.59       26.81      5.84 o 
  -5  -1   3        0.84        2.40      4.44 o 
  -4  -1   3      125.38      112.63      3.89 o 
  -3  -1   3        7.47        7.38      1.72 o 
  -2  -1   3       20.57       23.82      1.92 o 
  -1  -1   3       21.03       20.68      2.92 o 
   0  -1   3       78.96       75.20      3.48 o 
   1  -1   3       27.23       30.06      2.14 o 
   2  -1   3       13.23       12.13      1.56 o 
   3  -1   3        2.85        3.03      1.70 o 
   4  -1   3        2.02        2.58      2.17 o 
   5  -1   3        0.95        4.28      2.69 o 
   6  -1   3        0.20       -0.58      2.82 o 
  -6   0   3        1.01        3.18      3.11 o 
  -5   0   3      127.41      119.10      4.64 o 
  -4   0   3        5.50        3.45      2.81 o 
  -3   0   3       24.15       22.15      2.12 o 
  -2   0   3      174.49      174.20      3.20 o 
  -1   0   3      912.11      873.82      6.09 o 
   0   0   3      735.67      672.74      4.91 o 
   1   0   3      140.61      118.45      3.27 o 
   2   0   3        3.95        0.49      1.62 o 
   3   0   3      428.94      409.64      5.78 o 
   4   0   3       17.42       16.37      3.85 o 
   5   0   3        0.77        0.30      3.76 o 
   6   0   3        5.97        8.92      3.59 o 
   7   0   3        0.01        5.02      4.22 o 
  -6   1   3       10.92       13.08      3.39 o 
  -5   1   3        0.03       -2.14      2.43 o 
  -4   1   3      101.88       95.11      3.97 o 
  -3   1   3       27.99       30.14      2.43 o 
  -2   1   3      126.23      116.04      3.84 o 
  -1   1   3      454.54      436.69      4.51 o 
   0   1   3      244.82      204.42      3.74 o 
   1   1   3      101.86       87.60      2.45 o 
   2   1   3       57.14       50.72      2.21 o 
   3   1   3       31.07       32.90      2.41 o 
   4   1   3       52.21       59.09      3.56 o 
   5   1   3       15.46       11.91      3.03 o 
   6   1   3        0.49        2.34      3.43 o 
   7   1   3        4.20        7.56      5.69 o 
  -6   2   3        0.39        5.11      3.17 o 
  -5   2   3      136.11      134.37      4.91 o 
  -4   2   3       22.66       23.96      2.74 o 
  -3   2   3       54.27       57.17      2.82 o 
  -2   2   3      138.23      129.00      3.26 o 
  -1   2   3       93.03       87.19      2.56 o 
   0   2   3        1.03       -2.14      2.14 o 
   1   2   3      591.67      599.39      6.05 o 
   2   2   3       13.72       12.73      1.77 o 
   3   2   3      155.20      146.08      8.59 o 
   4   2   3       12.05       10.60      2.50 o 
   5   2   3        0.60       -0.91      3.54 o 
   6   2   3       43.11       38.72      4.25 o 
  -6   3   3       22.46       26.05      5.44 o 
  -5   3   3       12.29        7.38      3.82 o 
  -4   3   3       84.13       87.09      3.82 o 
  -3   3   3       34.67       35.49      2.60 o 
  -2   3   3       48.22       53.46      2.70 o 
  -1   3   3       31.92       30.56      1.82 o 
   0   3   3      462.43      502.90      9.05 o 
   1   3   3       52.75       58.74      3.88 o 
   2   3   3        5.25        3.68      1.83 o 
   3   3   3       35.20       36.33      3.04 o 
   4   3   3       39.95       41.19      3.37 o 
   5   3   3      111.11      117.66      5.16 o 
   6   3   3        0.43        2.40      3.33 o 
  -6   4   3        3.99       -3.02      4.45 o 
  -5   4   3       52.27       55.54      5.83 o 
  -4   4   3       35.10       33.64      4.57 o 
  -3   4   3       19.46       23.91      3.83 o 
  -2   4   3       13.85       10.88      2.88 o 
  -1   4   3        8.98       11.72      3.01 o 
   0   4   3       14.25       13.02      2.33 o 
   1   4   3       61.95       56.76      2.85 o 
   2   4   3       99.33      111.65     10.52 o 
   3   4   3       29.90       29.00      3.47 o 
   4   4   3       26.02       33.28      3.43 o 
   5   4   3        0.56       -1.51      2.94 o 
   6   4   3       18.34       21.89      4.10 o 
  -5   5   3        1.73       -3.63      3.63 o 
  -4   5   3       13.71       14.90      4.03 o 
  -3   5   3        9.49        9.26      3.60 o 
  -2   5   3       33.80       24.78      3.98 o 
  -1   5   3        1.27        0.02      2.34 o 
   0   5   3       15.58       16.36      2.90 o 
   1   5   3        4.85        2.72      2.64 o 
   2   5   3        0.32        2.52      2.38 o 
   3   5   3        3.21        6.94      5.42 o 
   4   5   3        0.13       -0.42      2.90 o 
   5   5   3       26.87       32.34      4.13 o 
  -4   6   3        2.62        2.42      4.24 o 
  -3   6   3       11.27       14.61      4.13 o 
  -2   6   3        5.94        4.02      3.35 o 
  -1   6   3        5.70        6.03      2.85 o 
   0   6   3       49.92       41.97      3.85 o 
   1   6   3        0.24        1.18      2.93 o 
   2   6   3        2.99        2.66      3.58 o 
   3   6   3        7.07       10.25      4.85 o 
   4   6   3        3.75        0.56      5.35 o 
   5   6   3        2.10        4.93      4.88 o 
  -3   7   3       11.40       17.10      4.93 o 
  -2   7   3        8.97        5.63      4.09 o 
  -1   7   3       11.83        6.56      6.01 o 
   0   7   3        0.02       -1.79      3.04 o 
   1   7   3        0.98        0.55      4.78 o 
   2   7   3        2.11        1.19      4.63 o 
   3   7   3        2.33        8.95      5.64 o 
  -2   8   3        5.54        6.21      4.95 o 
  -1   8   3        1.43        5.10      3.69 o 
   0   8   3        1.39       -3.52      3.52 o 
   1   8   3        0.25       -0.45      3.73 o 
   2   8   3        2.53        7.26      5.90 o 
  -2  -7   4        0.75        1.91      4.88 o 
  -1  -7   4        0.00        0.51      4.49 o 
   0  -7   4        1.62        3.10      4.19 o 
   1  -7   4        1.36        2.67      4.21 o 
   2  -7   4        0.08        0.77      4.79 o 
  -3  -6   4        1.87        2.11      4.75 o 
  -2  -6   4        0.06       -1.86      3.92 o 
  -1  -6   4        1.77       -0.10      3.71 o 
   0  -6   4        2.66       -2.11      3.24 o 
   1  -6   4        1.73       -0.27      3.38 o 
   2  -6   4        4.32        7.00      3.99 o 
   3  -6   4        3.45       -2.83      4.21 o 
   4  -6   4        0.08        0.84      4.99 o 
  -4  -5   4        5.85        0.09      4.60 o 
  -3  -5   4        7.52       11.34      3.03 o 
  -2  -5   4        0.08       -2.13      2.67 o 
  -1  -5   4        1.64        2.55      3.13 o 
   0  -5   4        5.69        5.33      3.07 o 
   1  -5   4        0.21       -2.81      2.81 o 
   2  -5   4        9.47       13.64      2.92 o 
   3  -5   4        4.17        5.75      2.61 o 
   4  -5   4        0.54        6.39      4.36 o 
   5  -5   4        0.22        2.34      4.75 o 
  -5  -4   4       28.40       31.02      6.10 o 
  -4  -4   4        0.07       -1.25      4.42 o 
  -3  -4   4        0.49        0.65      2.53 o 
  -2  -4   4        0.00        2.70      2.43 o 
  -1  -4   4       45.02       46.14      3.23 o 
   0  -4   4        1.73       -0.38      3.81 o 
   1  -4   4        0.62        1.28      1.49 o 
   2  -4   4        0.42       -1.25      1.83 o 
   3  -4   4       19.14       17.26      3.87 o 
   4  -4   4        0.39       -1.20      3.58 o 
   5  -4   4        0.09        1.26      4.52 o 
  -6  -3   4       18.07       30.83      6.69 o 
  -5  -3   4       11.69       18.91      5.67 o 
  -4  -3   4       23.81       21.83      5.13 o 
  -3  -3   4       20.18       16.92      2.72 o 
  -2  -3   4       41.39       39.45      4.53 o 
  -1  -3   4        1.89        0.63      1.78 o 
   0  -3   4       24.05       19.98      1.63 o 
   1  -3   4       41.06       39.77      2.13 o 
   2  -3   4        5.06        3.59      1.79 o 
   3  -3   4        0.02       -0.22      2.90 o 
   4  -3   4       27.60       26.46      4.33 o 
   5  -3   4       24.06       24.44      5.33 o 
   6  -3   4        3.08       -1.66      4.85 o 
  -6  -2   4       14.90       23.70      6.10 o 
  -5  -2   4       73.75       84.88      7.35 o 
  -4  -2   4       72.16       61.09      6.39 o 
  -3  -2   4        1.65        3.07      2.04 o 
  -2  -2   4        0.89        0.56      2.08 o 
  -1  -2   4        9.21       14.17      3.13 o 
   0  -2   4       47.96       49.24      2.40 o 
   1  -2   4      125.22      124.77      3.38 o 
   2  -2   4      104.80      101.34      4.24 o 
   3  -2   4       85.21      107.60      5.40 o 
   4  -2   4        2.93        0.53      2.36 o 
   5  -2   4       23.99       24.08      3.25 o 
   6  -2   4       24.59       18.95      3.70 o 
  -6  -1   4       16.94       29.47      6.39 o 
  -5  -1   4       28.24       32.47      5.83 o 
  -4  -1   4        8.00        9.50      2.92 o 
  -3  -1   4       66.60       67.91      2.80 o 
  -2  -1   4      340.01      355.89      8.38 o 
  -1  -1   4      118.99      123.38      4.91 o 
   0  -1   4      442.85      428.48      3.80 o 
   1  -1   4       66.42       65.50      2.84 o 
   2  -1   4       38.85       37.69      3.02 o 
   3  -1   4        6.74        4.21      1.83 o 
   4  -1   4       36.90       27.23      2.87 o 
   5  -1   4       90.83       89.92      6.39 o 
   6  -1   4        4.09        8.78      4.82 o 
  -6   0   4        4.97        1.86      5.32 o 
  -5   0   4      112.82      124.99      4.83 o 
  -4   0   4       53.20       53.86      3.67 o 
  -3   0   4       79.80       83.82      3.24 o 
  -2   0   4        5.27        3.55      1.36 o 
  -1   0   4       70.93       64.10      2.10 o 
   0   0   4      393.68      381.28      4.09 o 
   1   0   4      159.62      129.42      3.36 o 
   2   0   4       15.38       12.42      1.69 o 
   3   0   4       18.54       20.01      2.29 o 
   4   0   4        3.99       -0.53      2.20 o 
   5   0   4        3.29        4.83      2.73 o 
   6   0   4       65.46       64.62      4.85 o 
  -6   1   4       13.93       12.81      3.48 o 
  -5   1   4       20.51       16.78      3.11 o 
  -4   1   4       27.32       33.99      6.81 o 
  -3   1   4      135.35      154.86      4.14 o 
  -2   1   4      629.17      677.76      7.96 o 
  -1   1   4       57.50       49.68      2.21 o 
   0   1   4     1031.63      972.54     11.63 o 
   1   1   4       91.86       81.02      3.64 o 
   2   1   4       16.64       15.70      1.77 o 
   3   1   4        4.80        6.34      1.87 o 
   4   1   4        2.65       -0.15      2.27 o 
   5   1   4      134.71      133.77      5.29 o 
   6   1   4        3.93        7.13      3.50 o 
  -6   2   4        7.58       10.84      5.08 o 
  -5   2   4       56.53       59.84      5.72 o 
  -4   2   4       40.73       39.73      4.22 o 
  -3   2   4        0.50       -0.34      1.93 o 
  -2   2   4       19.48       25.93      2.14 o 
  -1   2   4        2.66        1.01      1.77 o 
   0   2   4      198.31      203.79      3.91 o 
   1   2   4       33.24       29.88      3.15 o 
   2   2   4      235.26      223.41      4.23 o 
   3   2   4        1.13       -1.13      1.85 o 
   4   2   4       12.46       14.47      2.71 o 
   5   2   4        5.27        3.66      2.68 o 
   6   2   4       21.24       20.47      3.90 o 
  -6   3   4        0.01       -4.28      4.28 o 
  -5   3   4       20.77       17.67      4.57 o 
  -4   3   4        9.23       11.51      5.80 o 
  -3   3   4       21.04       19.84      3.70 o 
  -2   3   4       63.05       65.19      2.93 o 
  -1   3   4       28.08       32.14      2.56 o 
   0   3   4       67.13       66.69      4.56 o 
   1   3   4       37.73       35.38      3.78 o 
   2   3   4      115.85      109.39      4.78 o 
   3   3   4       10.46        9.94      2.45 o 
   4   3   4        6.60        5.82      3.31 o 
   5   3   4       10.90       15.10      3.30 o 
   6   3   4        3.29        4.99      3.44 o 
  -5   4   4        3.30        2.88      4.06 o 
  -4   4   4        6.78        6.54      3.48 o 
  -3   4   4       10.44       13.02      3.67 o 
  -2   4   4       55.21       58.73      4.71 o 
  -1   4   4       28.43       29.92      4.03 o 
   0   4   4       26.90       34.29      4.26 o 
   1   4   4        4.55        2.42      3.27 o 
   2   4   4       37.50       38.43      2.92 o 
   3   4   4       10.26       15.32      2.90 o 
   4   4   4        0.01       -0.19      2.59 o 
   5   4   4        0.28       -2.83      2.83 o 
   6   4   4        1.09        0.44      4.08 o 
  -5   5   4       10.34       13.33      4.73 o 
  -4   5   4        0.53        0.57      3.45 o 
  -3   5   4       40.81       46.81      5.03 o 
  -2   5   4       11.69        8.99      3.49 o 
  -1   5   4       84.78       96.26      6.21 o 
   0   5   4        0.32        2.90      3.76 o 
   1   5   4       27.33       31.64      5.15 o 
   2   5   4       11.04       12.57      2.76 o 
   3   5   4        9.10        4.12      6.08 o 
   4   5   4       13.45        8.88      3.30 o 
   5   5   4        6.88        5.74      4.00 o 
  -4   6   4       15.10       17.83      5.02 o 
  -3   6   4        0.79        4.33      3.70 o 
  -2   6   4       60.15       43.27      5.21 o 
  -1   6   4        3.45        2.13      3.45 o 
   0   6   4        0.00        3.60      4.02 o 
   1   6   4       12.04       15.73      5.37 o 
   2   6   4       27.31       21.46      5.81 o 
   3   6   4        6.75        1.61      5.17 o 
   4   6   4        9.21        0.09      5.75 o 
   5   6   4        0.06       -3.58      3.58 o 
  -3   7   4       10.87        8.91      4.64 o 
  -2   7   4        1.85        2.67      3.99 o 
  -1   7   4        9.58        8.78      4.38 o 
   0   7   4        0.82       -2.75      4.45 o 
   1   7   4       16.69       11.27      5.36 o 
   2   7   4        5.15        6.24      5.66 o 
   3   7   4        1.84       13.15      6.42 o 
   4   7   4        0.12       -6.02      6.02 o 
  -2   8   4        3.65        8.50      5.00 o 
  -1   8   4        6.58        4.95      4.82 o 
   0   8   4        0.19       -0.48      4.88 o 
   1   8   4        0.11        1.13      5.73 o 
   2   8   4        0.49        8.76      6.31 o 
  -1  -7   5        0.02       -4.17      4.53 o 
   0  -7   5        0.77        1.16      4.20 o 
   1  -7   5        0.01        1.21      4.42 o 
   2  -7   5        1.24       -3.53      4.63 o 
  -3  -6   5        0.00       -1.25      4.81 o 
  -2  -6   5        5.99        4.65      4.33 o 
  -1  -6   5        1.72        0.44      3.81 o 
   0  -6   5        0.06       -2.95      3.19 o 
   1  -6   5        0.33        1.54      3.49 o 
   2  -6   5        0.10        0.13      3.80 o 
   3  -6   5        1.36       -3.77      4.41 o 
  -4  -5   5        1.94        5.97      5.02 o 
  -3  -5   5       19.02       16.37      3.41 o 
  -2  -5   5       19.57       16.44      3.15 o 
  -1  -5   5        1.26       -0.05      3.32 o 
   0  -5   5       12.47       12.84      3.60 o 
   1  -5   5        4.27       -0.09      3.00 o 
   2  -5   5        0.44       -1.89      3.18 o 
   3  -5   5        0.00        0.88      2.51 o 
   4  -5   5        2.00        1.16      4.20 o 
  -5  -4   5       16.69       26.10      6.32 o 
  -4  -4   5        8.38        3.52      4.99 o 
  -3  -4   5        0.20        1.09      2.53 o 
  -2  -4   5       24.62       24.05      4.42 o 
  -1  -4   5        2.54       -2.15      2.15 o 
   0  -4   5        0.30       -1.45      2.15 o 
   1  -4   5       15.00       17.21      2.72 o 
   2  -4   5        0.00       -0.41      2.35 o 
   3  -4   5        1.61        2.46      2.28 o 
   4  -4   5        1.11        2.79      3.63 o 
   5  -4   5        9.96        8.88      4.92 o 
  -5  -3   5       18.28       23.54      6.03 o 
  -4  -3   5        1.33       -4.72      4.72 o 
  -3  -3   5       21.04       23.69      3.02 o 
  -2  -3   5       41.63       41.39      5.30 o 
  -1  -3   5        6.08        8.76      3.82 o 
   0  -3   5       82.03       79.07      5.08 o 
   1  -3   5        0.26       -1.25      1.57 o 
   2  -3   5       58.64       65.72      6.80 o 
   3  -3   5        0.02       -3.01      3.01 o 
   4  -3   5        2.01        3.14      3.51 o 
   5  -3   5        7.63        2.74      4.42 o 
   6  -3   5        5.42       -5.14      5.14 o 
  -6  -2   5        7.27        9.73      6.18 o 
  -5  -2   5        6.13        8.88      5.35 o 
  -4  -2   5        1.30       -0.73      4.64 o 
  -3  -2   5        4.34       -1.66      4.47 o 
  -2  -2   5        8.94       11.93      4.35 o 
  -1  -2   5        3.67        7.55      3.43 o 
   0  -2   5       14.17       13.31      1.24 o 
   1  -2   5        2.86        1.19      1.54 o 
   2  -2   5        0.29       -1.31      2.11 o 
   3  -2   5        9.53        4.76      3.09 o 
   4  -2   5        1.07        2.20      3.02 o 
   5  -2   5        5.49        3.96      2.84 o 
   6  -2   5        1.10       -1.67      3.19 o 
  -6  -1   5        0.05        8.06      5.99 o 
  -5  -1   5       31.27       31.47      6.10 o 
  -4  -1   5        2.54        5.36      4.74 o 
  -3  -1   5        8.82       11.22      4.35 o 
  -2  -1   5       49.85       40.98      3.92 o 
  -1  -1   5       70.96       71.12      4.45 o 
   0  -1   5      191.94      177.91      2.82 o 
   1  -1   5       69.88       78.17      3.14 o 
   3  -1   5       25.42       33.54      3.54 o 
   4  -1   5       17.68       18.53      2.72 o 
   5  -1   5       15.24       10.89      4.38 o 
   6  -1   5        9.48       12.94      4.33 o 
  -6   0   5        6.46        4.53      5.60 o 
  -5   0   5        7.53        4.67      4.96 o 
  -4   0   5       39.69       35.92      3.86 o 
  -3   0   5       44.56       49.75      3.80 o 
  -2   0   5      334.76      338.30      6.66 o 
  -1   0   5       49.70       48.74      2.15 o 
   0   0   5        5.14        7.01      1.42 o 
   1   0   5       38.75       37.13      2.49 o 
   2   0   5      378.02      394.16      7.39 o 
   3   0   5       17.85       17.44      2.36 o 
   4   0   5       79.83       86.69      4.09 o 
   5   0   5        2.28        4.69      2.81 o 
   6   0   5        0.69        0.42      3.29 o 
  -6   1   5        1.52        1.05      5.28 o 
  -5   1   5       87.05       90.46      4.56 o 
  -4   1   5       28.28       33.04      4.06 o 
  -3   1   5       50.72       43.52      7.21 o 
  -2   1   5       14.51        8.64      1.76 o 
  -1   1   5      617.46      623.50      6.36 o 
   0   1   5      160.95      156.46      3.40 o 
   1   1   5     1069.28     1098.36     12.02 o 
   2   1   5        1.05        3.57      2.14 o 
   3   1   5      122.55      116.30      3.78 o 
   4   1   5       31.55       38.06      3.27 o 
   5   1   5       16.13       17.95      3.24 o 
   6   1   5       14.29       13.32      3.73 o 
  -6   2   5        2.49        1.39      3.37 o 
  -5   2   5        0.16        0.28      2.55 o 
  -4   2   5       44.76       39.24      3.44 o 
  -3   2   5        4.52        5.51      2.24 o 
  -2   2   5      372.72      356.04      9.05 o 
  -1   2   5       29.96       29.17      4.06 o 
   0   2   5       14.96       12.57      1.79 o 
   1   2   5        6.46       10.28      2.70 o 
   2   2   5      235.53      241.25      4.56 o 
   3   2   5       72.21       66.19      4.76 o 
   4   2   5       52.67       60.45     10.22 o 
   5   2   5        3.37        6.81      3.00 o 
   6   2   5        8.08       10.78      3.80 o 
  -6   3   5        1.87        0.84      4.72 o 
  -5   3   5       21.55       20.61      4.49 o 
  -4   3   5        0.10       -0.34      2.28 o 
  -3   3   5       57.22       59.81      3.40 o 
  -2   3   5       90.76       89.06      3.62 o 
  -1   3   5      515.77      549.62     16.00 o 
   0   3   5      114.05      120.72      3.45 o 
   1   3   5      330.91      340.08      8.31 o 
   2   3   5      117.29      116.25      3.83 o 
   3   3   5        1.84        5.82      2.32 o 
   4   3   5       42.91       40.83      3.98 o 
   5   3   5       25.78       25.03      3.65 o 
   6   3   5        0.23        4.09      3.48 o 
  -5   4   5        0.79        6.53      4.00 o 
  -4   4   5       33.29       34.83      5.13 o 
  -3   4   5       40.28       53.01      5.12 o 
  -2   4   5      143.64      148.01      6.55 o 
  -1   4   5       55.32       63.10      5.17 o 
   0   4   5        0.02       -1.79      1.79 o 
   1   4   5        0.00        0.97      3.40 o 
   2   4   5       48.81       44.59      3.32 o 
   3   4   5       52.12       51.38      3.73 o 
   4   4   5       66.31       72.05      4.77 o 
   5   4   5        7.03        2.80      3.14 o 
   6   4   5        0.47       -2.19      4.33 o 
  -5   5   5        8.63       15.26      5.21 o 
  -4   5   5        1.92       -0.71      3.67 o 
  -3   5   5       14.56       12.45      3.96 o 
  -2   5   5       35.99       33.31      4.52 o 
  -1   5   5       26.93       35.04      4.88 o 
   0   5   5       45.53       46.78      5.44 o 
   2   5   5       13.10       16.57      3.05 o 
   3   5   5        3.12        0.89      4.31 o 
   4   5   5        1.13        6.01      3.14 o 
   5   5   5       20.50       13.43      3.90 o 
  -4   6   5        4.99       13.45      4.82 o 
  -3   6   5       17.22       22.59      4.63 o 
  -2   6   5        0.00       -2.04      3.26 o 
  -1   6   5       16.09       16.27      4.49 o 
   0   6   5       10.29       11.04      4.46 o 
   1   6   5       27.32       35.07      5.74 o 
   2   6   5       13.25       14.25      5.12 o 
   3   6   5        1.73        7.85      5.28 o 
   4   6   5       15.66       21.31      6.59 o 
  -3   7   5        0.03        4.39      4.89 o 
  -2   7   5       10.13        2.55      4.17 o 
  -1   7   5        0.00        4.04      4.21 o 
   0   7   5       23.03       26.97      5.60 o 
   1   7   5       18.70       16.71      5.48 o 
   2   7   5        0.05        2.38      5.54 o 
   3   7   5        1.18        1.95      5.71 o 
  -1   8   5        0.84        6.01      5.25 o 
   0   8   5        0.60       -2.77      5.56 o 
   1   8   5        1.84        3.29      6.16 o 
   2   8   5        6.70        8.64      6.43 o 
   0  -7   6        0.07       -3.14      4.11 o 
  -3  -6   6        2.06        0.27      5.27 o 
  -2  -6   6        3.80        0.26      4.21 o 
  -1  -6   6        0.11        1.66      3.86 o 
   0  -6   6        3.95        3.53      3.61 o 
   1  -6   6        0.44        2.62      3.55 o 
   2  -6   6        0.81       -1.51      3.78 o 
   3  -6   6        1.93        2.11      4.29 o 
  -4  -5   6        0.98       -4.90      4.90 o 
  -3  -5   6        4.43        5.20      3.15 o 
  -2  -5   6        5.69        2.28      2.94 o 
  -1  -5   6        0.01       -0.22      3.26 o 
   0  -5   6        6.83        6.57      3.41 o 
   1  -5   6       23.71       26.21      4.29 o 
   2  -5   6        1.76        3.19      3.51 o 
   3  -5   6        9.98       16.30      4.35 o 
  -4  -4   6        6.15       -3.11      5.02 o 
  -3  -4   6        9.77       10.96      3.05 o 
  -2  -4   6       14.79       16.19      2.98 o 
  -1  -4   6       12.08       12.55      2.77 o 
   0  -4   6       14.78       12.41      2.64 o 
   1  -4   6        0.39        1.94      2.21 o 
   2  -4   6       37.23       33.85      4.24 o 
   3  -4   6        0.74        0.44      2.28 o 
   4  -4   6       22.39       16.37      4.45 o 
   5  -4   6        0.12       -2.46      4.66 o 
  -5  -3   6       10.91       10.64      5.87 o 
  -4  -3   6        1.64        1.25      5.17 o 
  -3  -3   6       13.36       12.08      6.24 o 
  -2  -3   6        2.78        0.28      4.74 o 
  -1  -3   6       72.25       75.65      5.89 o 
   0  -3   6        0.23       -0.44      3.47 o 
   1  -3   6      108.25      114.83      5.76 o 
   2  -3   6        4.29        2.67      2.16 o 
   3  -3   6       37.06       37.51      4.31 o 
   4  -3   6        4.23        3.78      3.67 o 
   5  -3   6       12.50        6.78      4.48 o 
  -5  -2   6        0.08       -0.45      5.03 o 
  -4  -2   6       26.63       27.55      5.94 o 
  -3  -2   6        1.98        8.46      5.10 o 
  -2  -2   6      199.93      215.86      8.16 o 
  -1  -2   6        7.71        6.64      3.85 o 
   0  -2   6       11.71       11.76      3.21 o 
   1  -2   6       18.22       18.50      1.85 o 
   2  -2   6      140.51      141.48      5.23 o 
   3  -2   6       58.40       48.16      4.35 o 
   5  -2   6        5.95        2.42      3.94 o 
  -6  -1   6        3.93       19.52      6.76 o 
  -5  -1   6       23.37       26.24      6.29 o 
  -4  -1   6        6.11       19.70      5.47 o 
  -3  -1   6      110.18      114.22      7.25 o 
  -2  -1   6        2.81        0.02      3.81 o 
  -1  -1   6      492.97      449.37      9.21 o 
   0  -1   6      116.28      101.48      2.77 o 
   1  -1   6      452.88      438.79      5.18 o 
   2  -1   6       39.35       39.92      3.49 o 
   3  -1   6       52.17       55.69      4.49 o 
   4  -1   6        3.14        6.96      3.02 o 
   5  -1   6       41.43       40.86      3.55 o 
   6  -1   6        2.97        3.28      3.08 o 
  -6   0   6        5.81        4.02      6.22 o 
  -5   0   6       13.14       11.92      5.27 o 
  -4   0   6       40.08       38.11      5.92 o 
  -3   0   6       22.68       22.07      3.84 o 
  -2   0   6      210.62      214.42      3.98 o 
  -1   0   6        9.08        8.58      1.61 o 
   0   0   6       16.08       16.04      1.99 o 
   1   0   6      455.12      451.10      7.17 o 
   2   0   6      158.21      174.22      5.30 o 
   3   0   6       25.04       19.82      3.45 o 
   4   0   6       88.56       96.84      4.31 o 
   5   0   6        0.53        2.67      2.76 o 
   6   0   6        7.50       12.83      3.53 o 
  -6   1   6        0.85       -4.78      5.63 o 
  -5   1   6        7.66        3.79      4.96 o 
  -4   1   6       14.06       15.97      2.85 o 
  -3   1   6       66.08       65.80      3.40 o 
  -2   1   6      172.44      167.40      4.03 o 
  -1   1   6      136.30      133.38      3.63 o 
   0   1   6      727.40      755.08      7.36 o 
   1   1   6      522.68      550.31      8.87 o 
   2   1   6        0.95        0.13      2.38 o 
   3   1   6        0.00        2.25      2.93 o 
   4   1   6       15.72       10.37      3.20 o 
   5   1   6       51.25       46.95      6.57 o 
   6   1   6       17.41       21.78      4.09 o 
  -6   2   6        6.73       15.30      6.18 o 
  -5   2   6        3.90        9.29      3.03 o 
  -4   2   6       22.19       15.00      3.02 o 
  -3   2   6      103.66       98.26      4.04 o 
  -2   2   6       99.74      103.01      5.07 o 
  -1   2   6       12.71       19.09      2.30 o 
   0   2   6        2.63        1.63      1.73 o 
   1   2   6      402.19      390.33      8.28 o 
   2   2   6       30.55       34.50      3.68 o 
   3   2   6        0.02       -1.67      2.15 o 
   4   2   6      129.76      124.43      9.38 o 
   5   2   6        1.20       -1.98      2.79 o 
   6   2   6        0.09        1.54      3.74 o 
  -5   3   6       13.18       17.97      4.39 o 
  -4   3   6        0.06        0.06      2.35 o 
  -3   3   6       63.05       68.54      3.75 o 
  -2   3   6       36.99       41.71      3.13 o 
  -1   3   6       18.24       20.10      2.59 o 
   0   3   6       42.06       48.57      3.38 o 
   1   3   6      135.20      142.35      6.37 o 
   2   3   6        8.32       12.23      3.73 o 
   3   3   6       41.75       42.58      4.53 o 
   4   3   6       80.45       73.95      4.27 o 
   5   3   6       95.61       85.06      5.03 o 
   6   3   6        2.89       -1.17      6.78 o 
  -5   4   6        0.01        3.24      4.72 o 
  -4   4   6        9.15        6.41      3.95 o 
  -3   4   6       20.46       17.42      4.01 o 
  -2   4   6        6.41        5.59      3.31 o 
  -1   4   6       10.24       12.81      2.57 o 
   0   4   6        6.32        6.82      2.32 o 
   1   4   6      128.15      118.73      6.78 o 
   2   4   6       41.66       42.19      5.11 o 
   3   4   6       47.50       43.87      3.65 o 
   4   4   6      100.71      108.43      5.07 o 
   5   4   6        8.42       15.26      3.59 o 
  -5   5   6        1.64        0.79      4.67 o 
  -4   5   6        2.36        0.59      3.84 o 
  -3   5   6        0.20       -1.63      3.52 o 
  -2   5   6        3.10        7.66      3.97 o 
  -1   5   6        1.39       -2.23      3.74 o 
   0   5   6       21.43       25.56      5.24 o 
   1   5   6        2.20       -4.12      4.12 o 
   2   5   6       25.01       25.58      5.24 o 
   3   5   6       12.78       20.67      3.31 o 
   4   5   6       21.87       21.35      4.67 o 
   5   5   6       27.16       23.27      5.17 o 
  -4   6   6        1.05        1.36      4.70 o 
  -3   6   6        8.77       13.40      4.49 o 
  -2   6   6        0.72        5.54      3.82 o 
  -1   6   6        0.01        1.57      3.91 o 
   0   6   6        6.87        6.34      4.54 o 
   1   6   6       12.34       18.55      5.10 o 
   2   6   6        0.00        3.17      4.82 o 
   3   6   6        1.52       -3.09      5.42 o 
   4   6   6       23.92       17.62      6.14 o 
  -3   7   6        1.19        4.42      4.68 o 
  -2   7   6        0.09        5.24      4.61 o 
  -1   7   6        4.42        1.99      4.37 o 
   0   7   6        1.44       -4.56      4.56 o 
   1   7   6        0.07        2.39      5.31 o 
   2   7   6        0.29        8.08      5.78 o 
   3   7   6        1.90       -5.91      5.91 o 
  -1   8   6        0.09        3.04      5.11 o 
   0   8   6        0.01       -0.17      5.49 o 
   1   8   6        0.01        3.55      6.24 o 
  -2  -6   7        3.98        3.65      4.76 o 
  -1  -6   7        0.42        2.01      4.14 o 
   0  -6   7        0.09        4.20      4.03 o 
   1  -6   7        4.31        6.94      4.13 o 
   2  -6   7        9.10        7.95      4.45 o 
  -3  -5   7        7.64        3.93      3.37 o 
  -2  -5   7        0.03       -1.81      3.07 o 
  -1  -5   7        8.83       11.68      4.18 o 
   0  -5   7       18.51       18.30      4.38 o 
   1  -5   7        9.96        9.25      3.80 o 
   2  -5   7        1.65        5.80      3.87 o 
   3  -5   7        3.67       -2.84      3.65 o 
  -4  -4   7        5.53       12.50      6.07 o 
  -3  -4   7        0.03       -2.00      2.88 o 
  -2  -4   7       25.12       22.78      3.29 o 
  -1  -4   7        1.17       -4.18      4.18 o 
   0  -4   7        5.42        5.75      4.28 o 
   1  -4   7       70.62       71.19      5.79 o 
   3  -4   7        0.18        3.19      3.53 o 
   4  -4   7       11.32        6.67      4.07 o 
  -5  -3   7        3.93       -0.39      5.97 o 
  -4  -3   7        5.94        0.90      5.19 o 
  -3  -3   7       58.87       58.00      6.67 o 
  -2  -3   7        0.57       -0.43      4.61 o 
  -1  -3   7       38.36       35.15      5.31 o 
   0  -3   7       57.66       64.99      5.58 o 
   1  -3   7       34.54       32.83      4.49 o 
   2  -3   7        8.97        7.58      4.00 o 
   3  -3   7       15.19       16.19      3.69 o 
   4  -3   7       28.56       15.56      4.21 o 
   5  -3   7       19.78       19.05      5.04 o 
  -5  -2   7        2.66       11.04      6.17 o 
  -4  -2   7       22.02       28.37      6.34 o 
  -3  -2   7        0.09        3.72      4.89 o 
  -2  -2   7       84.60       82.52      6.62 o 
  -1  -2   7        1.88        3.12      4.14 o 
   0  -2   7        0.51        1.35      3.31 o 
   1  -2   7      164.50      164.06      3.87 o 
   2  -2   7       57.81       57.10      3.20 o 
   3  -2   7       29.75       24.44      3.17 o 
   5  -2   7       20.15       27.29      3.56 o 
  -5  -1   7        8.10       14.00      6.21 o 
  -4  -1   7        4.37       12.11      5.62 o 
  -3  -1   7       70.85       69.27      6.77 o 
  -2  -1   7        2.34        0.50      4.02 o 
  -1  -1   7        6.96        9.59      3.81 o 
   0  -1   7       65.33       58.60      2.81 o 
   1  -1   7       15.99       17.94      2.02 o 
   2  -1   7       37.28       39.36      3.53 o 
   3  -1   7       15.04       18.02      3.59 o 
   4  -1   7      141.62      156.64      6.92 o 
   5  -1   7       38.12       33.83      4.56 o 
   6  -1   7        1.01       12.41      4.12 o 
  -5   0   7        0.04       -3.99      5.60 o 
  -4   0   7        0.55        8.05      5.26 o 
  -3   0   7       30.42       34.31      5.60 o 
  -2   0   7       83.27       90.11      6.19 o 
  -1   0   7        2.47        3.13      1.73 o 
   0   0   7       21.26       25.94      2.27 o 
   1   0   7      155.97      153.19      3.67 o 
   2   0   7       15.58       15.17      2.90 o 
   3   0   7       60.35       66.06      4.70 o 
   4   0   7       95.00       95.07      6.00 o 
   5   0   7       21.60       21.21      4.54 o 
   6   0   7        7.48        6.13      3.42 o 
  -6   1   7        0.00        4.45      6.55 o 
  -5   1   7        2.13        1.96      5.45 o 
  -4   1   7       39.81       60.62      6.59 o 
  -3   1   7       22.84       21.60      2.72 o 
  -2   1   7        0.76        0.19      1.96 o 
  -1   1   7       30.40       25.73      2.50 o 
   0   1   7       15.13       15.29      2.23 o 
   1   1   7      150.78      133.36      5.32 o 
   2   1   7        4.71        7.82      2.93 o 
   3   1   7       18.18       12.28      3.49 o 
   4   1   7      124.54      122.32      6.83 o 
   5   1   7       59.35       74.55      4.73 o 
   6   1   7        0.12       -2.65      3.34 o 
  -5   2   7        3.13        4.81      5.31 o 
  -4   2   7        5.68        7.79      2.89 o 
  -3   2   7       24.78       20.20      2.95 o 
  -2   2   7       12.97       16.24      2.76 o 
  -1   2   7       36.96       39.00      2.99 o 
   0   2   7       21.76       22.71      2.53 o 
   1   2   7       44.03       53.44      4.67 o 
   2   2   7       39.94       43.67      4.45 o 
   3   2   7       92.77       82.66      5.59 o 
   4   2   7       92.02       95.87      4.66 o 
   5   2   7       13.17       12.95      3.46 o 
   6   2   7        2.12       -3.64      3.64 o 
  -5   3   7        0.07       -1.31      3.85 o 
  -4   3   7       30.73       35.94      6.64 o 
  -3   3   7       43.48       51.44      3.67 o 
  -2   3   7       29.75       32.27      3.06 o 
  -1   3   7        0.22       -0.02      2.40 o 
   0   3   7       60.01       59.14      3.37 o 
   1   3   7       28.18       20.60      4.32 o 
   2   3   7       19.05       14.94      3.98 o 
   3   3   7        0.01       -0.72      3.54 o 
   4   3   7       65.96       61.47      4.17 o 
   5   3   7        1.38        3.42      3.31 o 
   6   3   7        0.03        0.35      3.78 o 
  -5   4   7        0.00        8.60      4.71 o 
  -4   4   7       34.31       45.05      5.52 o 
  -3   4   7        6.72        9.59      3.83 o 
  -2   4   7       14.58       18.61      4.50 o 
  -1   4   7        0.83       -2.53      2.53 o 
   0   4   7        0.61        1.80      2.58 o 
   1   4   7       17.72       19.98      4.74 o 
   2   4   7       65.03       62.62      5.91 o 
   3   4   7       22.20       17.87      4.63 o 
   4   4   7        2.42       -0.74      2.94 o 
   5   4   7        0.10       -1.84      3.30 o 
  -4   5   7       15.32        9.98      4.76 o 
  -3   5   7       38.88       33.46      5.28 o 
  -2   5   7       21.09       20.41      4.47 o 
  -1   5   7        1.98       -2.93      3.84 o 
   0   5   7       17.45       17.55      5.14 o 
   1   5   7        0.21       -4.10      4.10 o 
   2   5   7       26.14       29.96      5.46 o 
   3   5   7        9.94        8.04      5.17 o 
   4   5   7        5.94        3.67      7.71 o 
   5   5   7        0.08       -3.19      4.30 o 
  -4   6   7        3.50        1.06      4.70 o 
  -3   6   7        0.01       -0.70      3.84 o 
  -2   6   7        4.47        4.49      4.10 o 
  -1   6   7        5.10        5.58      4.54 o 
   0   6   7        3.97        2.96      4.63 o 
   1   6   7       15.88       11.17      5.18 o 
   2   6   7        6.75        7.67      5.16 o 
   3   6   7        0.63       -0.83      5.14 o 
   4   6   7        0.01        1.42      5.94 o 
  -3   7   7        9.46        2.40      5.03 o 
  -2   7   7        9.61       14.36      5.24 o 
  -1   7   7        0.14        5.04      4.92 o 
   0   7   7        0.23       10.11      5.67 o 
   1   7   7        3.53       10.61      5.84 o 
   2   7   7       16.06       13.11      6.65 o 
   3   7   7       13.58        5.24      6.29 o 
   0   8   7        0.28        0.96      5.70 o 
   1   8   7        4.79        3.74      6.49 o 
  -1  -6   8        0.00       -2.37      4.25 o 
   0  -6   8        1.20        0.38      4.15 o 
   1  -6   8        4.53        7.38      4.34 o 
  -3  -5   8        8.62        9.44      5.10 o 
  -2  -5   8        0.39       -0.84      3.12 o 
  -1  -5   8       12.58       21.52      4.74 o 
   0  -5   8        1.98        3.16      3.79 o 
   1  -5   8        0.24        1.33      3.27 o 
   2  -5   8        0.84        4.24      3.70 o 
   3  -5   8        0.42        4.96      4.19 o 
  -4  -4   8        3.46       -3.22      6.19 o 
  -3  -4   8        0.17       -1.32      3.04 o 
  -2  -4   8       18.28       19.46      3.38 o 
  -1  -4   8        0.08       -1.88      4.52 o 
   0  -4   8        6.50       -0.04      4.35 o 
   1  -4   8        0.19        1.79      4.40 o 
   3  -4   8       14.75       22.56      4.26 o 
  -4  -3   8        8.35        6.91      6.24 o 
  -3  -3   8        0.69        7.70      5.58 o 
  -2  -3   8        1.50       -1.21      4.67 o 
  -1  -3   8        7.05        2.34      4.63 o 
   0  -3   8       11.27        9.41      4.38 o 
   1  -3   8        9.24        9.89      4.07 o 
   2  -3   8        0.55       -0.27      3.90 o 
   3  -3   8        4.07        6.22      4.84 o 
   5  -3   8        3.34       13.08      2.50 o 
  -5  -2   8        0.52       -3.29      6.42 o 
  -4  -2   8        1.87       -0.49      5.53 o 
  -3  -2   8       17.83       18.30      5.85 o 
  -2  -2   8        2.82        5.24      4.69 o 
  -1  -2   8        0.89        1.96      4.10 o 
   0  -2   8        5.44        9.61      3.93 o 
   1  -2   8        4.83       10.32      3.74 o 
   2  -2   8       86.95       85.78      3.87 o 
   3  -2   8       59.43       55.61      4.47 o 
   4  -2   8        1.75        4.89      2.80 o 
   5  -2   8        1.07        5.40      2.89 o 
  -5  -1   8        0.07       -0.80      6.02 o 
  -4  -1   8       72.53       71.18      7.71 o 
  -3  -1   8       35.21       29.45      6.06 o 
  -2  -1   8        7.95        7.07      4.72 o 
  -1  -1   8        0.00       -3.47      3.47 o 
   0  -1   8       68.74       77.13      5.38 o 
   1  -1   8       32.03       38.23      3.08 o 
   2  -1   8        3.61        1.41      2.78 o 
   3  -1   8       22.86       20.40      3.84 o 
   4  -1   8       57.12       70.42      5.35 o 
   5  -1   8        0.07        1.92      3.38 o 
  -5   0   8        2.69        5.08      6.07 o 
  -4   0   8        3.40       10.78      5.63 o 
  -3   0   8       38.11       43.51      6.35 o 
  -2   0   8       48.57       62.50      6.03 o 
  -1   0   8       13.17        8.09      3.99 o 
   0   0   8        0.14        0.87      2.77 o 
   1   0   8        4.41        6.39      4.63 o 
   2   0   8       28.11       33.52      3.82 o 
   3   0   8       54.78       57.99      4.90 o 
   4   0   8        4.59        6.95      3.60 o 
   5   0   8        0.07       -3.13      3.13 o 
   6   0   8        4.31        4.20      4.27 o 
  -5   1   8        0.00       -1.31      5.68 o 
  -4   1   8       67.11       71.43      7.07 o 
  -3   1   8       65.60       59.41      6.60 o 
  -2   1   8      116.77      121.50      4.11 o 
  -1   1   8        9.53        8.03      2.39 o 
   0   1   8       59.13       52.48      3.17 o 
   1   1   8       44.08       47.17      3.01 o 
   2   1   8       88.54       83.99      5.20 o 
   3   1   8        5.36        6.89      3.46 o 
   4   1   8       65.18       75.26      6.16 o 
   5   1   8        5.14       13.77      4.88 o 
   6   1   8        0.38       -0.30      4.93 o 
  -5   2   8        0.05        2.16      5.89 o 
  -4   2   8        2.93        6.35      5.28 o 
  -3   2   8       25.38       17.41      3.57 o 
  -2   2   8       92.13       83.85      4.01 o 
  -1   2   8        2.83        3.36      2.54 o 
   0   2   8       18.75       16.99      2.71 o 
   1   2   8       25.36       28.73      4.42 o 
   2   2   8        0.80       -0.59      3.25 o 
   3   2   8        1.29       -3.33      3.33 o 
   4   2   8        4.62       -1.76      3.87 o 
   5   2   8        2.65        6.76      3.25 o 
   6   2   8       11.26       20.64      4.58 o 
  -4   3   8       58.00       51.57      5.40 o 
  -3   3   8       20.51       22.90      6.23 o 
  -2   3   8        6.87        8.36      2.89 o 
  -1   3   8        0.03       -2.25      2.61 o 
   0   3   8       79.27       85.82      4.75 o 
   1   3   8       19.94       26.47      4.63 o 
   2   3   8      326.46      312.13      9.54 o 
   3   3   8       46.74       46.82      5.53 o 
   4   3   8        2.50       -3.13      3.88 o 
   5   3   8        3.58        7.20      3.33 o 
  -5   4   8        1.53        0.40      4.79 o 
  -4   4   8        0.31        6.63      4.20 o 
  -3   4   8       38.14       37.47      5.00 o 
  -2   4   8        6.38       11.22      4.16 o 
  -1   4   8        5.55        8.72      3.05 o 
   0   4   8        0.00        1.82      2.66 o 
   1   4   8       91.75       91.71      6.82 o 
   2   4   8        5.65        1.42      4.04 o 
   3   4   8       29.35       32.27      5.30 o 
   4   4   8        4.87        1.12      4.56 o 
   5   4   8        3.78        1.28      3.61 o 
  -4   5   8       16.79       13.80      5.14 o 
  -3   5   8        0.65       -3.51      3.85 o 
  -2   5   8        1.29        1.24      3.93 o 
  -1   5   8        0.27        2.81      4.49 o 
   0   5   8       11.65        5.99      5.26 o 
   1   5   8        4.81       10.04      5.00 o 
   2   5   8      110.90       98.91      7.42 o 
   3   5   8       34.89       26.75      6.10 o 
   4   5   8        2.42       -3.69      4.72 o 
  -3   6   8       10.70       15.08      4.84 o 
  -2   6   8        4.09        4.57      4.40 o 
  -1   6   8       16.52       16.49      5.38 o 
   0   6   8        0.31        0.89      4.83 o 
   1   6   8        2.37        1.58      4.96 o 
   2   6   8       18.01       16.92      5.71 o 
   3   6   8        0.02        1.38      5.15 o 
   4   6   8       10.11       19.57      6.56 o 
  -2   7   8        6.65        5.59      5.31 o 
  -1   7   8        0.10        8.75      5.92 o 
   0   7   8       14.41       20.44      6.10 o 
   1   7   8        3.33        7.43      6.06 o 
   2   7   8        1.95       -1.16      5.59 o 
   3   7   8       17.61       12.94      6.57 o 
  -2  -5   9        0.05       -1.66      3.54 o 
  -1  -5   9        0.01        4.78      4.34 o 
   0  -5   9        4.03        4.19      3.99 o 
   1  -5   9        3.26        5.72      3.81 o 
   2  -5   9        1.19        3.31      3.91 o 
  -3  -4   9       11.35       12.35      8.37 o 
  -2  -4   9       14.51       11.07      6.02 o 
  -1  -4   9        0.00       -0.60      4.73 o 
   0  -4   9        2.88       -1.34      4.54 o 
   1  -4   9        0.05        1.80      4.56 o 
  -4  -3   9       26.10       33.59      7.96 o 
  -3  -3   9        8.70        9.96      5.98 o 
  -2  -3   9        0.05       -4.67      4.67 o 
  -1  -3   9        1.22        2.73      4.87 o 
   0  -3   9       13.31       11.06      4.60 o 
   1  -3   9       20.29       22.45      4.82 o 
   2  -3   9       27.87       40.14      5.74 o 
   3  -3   9        5.83       15.51      5.74 o 
  -4  -2   9        2.39        5.07      6.06 o 
  -3  -2   9       47.50       53.18      7.28 o 
  -2  -2   9       18.83       19.83      5.38 o 
  -1  -2   9        0.37       -4.18      4.18 o 
   0  -2   9        0.19       -3.74      3.74 o 
   1  -2   9       17.90       18.05      4.24 o 
   2  -2   9        9.20       17.19      4.75 o 
   4  -2   9        0.27        6.62      3.05 o 
   5  -2   9        4.17        5.70      3.08 o 
  -5  -1   9        0.02        2.38      6.75 o 
  -4  -1   9       48.65       40.97      7.24 o 
  -3  -1   9        0.08       -1.09      5.51 o 
  -2  -1   9        1.17        3.12      4.92 o 
  -1  -1   9        0.81       -0.66      4.13 o 
   0  -1   9       29.86       26.95      4.53 o 
   1  -1   9       50.81       46.97      4.92 o 
   2  -1   9      185.33      205.50      5.44 o 
   3  -1   9        3.03        2.27      3.13 o 
   4  -1   9        0.12       -2.95      2.95 o 
   5  -1   9        0.05        0.56      3.31 o 
  -5   0   9        2.99        9.84      6.81 o 
  -4   0   9        4.07        9.67      6.16 o 
  -3   0   9       39.26       34.49      6.08 o 
  -2   0   9       14.81       23.41      5.43 o 
  -1   0   9       51.87       52.92      5.60 o 
   0   0   9        0.23        2.61      3.41 o 
   1   0   9       24.69       27.35      5.05 o 
   2   0   9       10.55       13.33      3.42 o 
   3   0   9       21.61       28.17      4.53 o 
   4   0   9       13.27       11.18      4.28 o 
   5   0   9       13.35       12.04      4.74 o 
  -5   1   9        1.24        5.47      6.42 o 
  -4   1   9       28.86       41.08      6.69 o 
  -3   1   9        0.11       -4.71      4.71 o 
  -2   1   9       52.87       54.11      6.29 o 
  -1   1   9        0.04       -1.20      4.01 o 
   0   1   9      163.60      165.60      5.70 o 
   1   1   9       12.33        9.10      5.86 o 
   2   1   9      164.78      139.04      6.24 o 
   3   1   9       61.32       79.55      6.10 o 
   4   1   9        2.60        8.20      4.23 o 
   5   1   9        3.21       -1.31      4.71 o 
  -5   2   9        1.01        6.05      6.46 o 
  -4   2   9        3.20        6.75      5.69 o 
  -3   2   9       26.79       15.91      5.54 o 
  -2   2   9        0.19        0.67      4.25 o 
  -1   2   9      195.65      203.92      5.58 o 
   0   2   9        7.41        8.03      2.81 o 
   1   2   9       25.70       20.30      3.04 o 
   2   2   9       11.89        5.53      3.90 o 
   3   2   9        7.75       10.09      4.38 o 
   4   2   9       22.42       26.38      5.14 o 
   5   2   9       13.53       20.98      5.60 o 
  -3   3   9       10.07       12.44      3.18 o 
  -2   3   9       19.86       18.84      3.34 o 
  -1   3   9        5.28        3.54      3.01 o 
   0   3   9       39.23       44.40      3.65 o 
   1   3   9        1.19        1.91      2.65 o 
   2   3   9       29.25       34.97      5.10 o 
   3   3   9       22.91       22.93      4.85 o 
   4   3   9        1.39       -4.05      4.05 o 
   5   3   9        0.22       -4.59      4.59 o 
  -4   4   9        6.96       10.63      4.68 o 
  -3   4   9        0.18        5.77      4.01 o 
  -2   4   9        7.00        2.70      3.84 o 
  -1   4   9       66.25       65.13      4.36 o 
   0   4   9        2.00       -1.44      2.79 o 
   1   4   9        2.28        7.71      2.94 o 
   2   4   9       13.54        3.84      4.43 o 
   3   4   9       30.91       43.33      6.31 o 
   4   4   9        2.10        1.07      5.23 o 
   5   4   9        0.56       -5.31      5.31 o 
  -4   5   9        0.78       -0.40      4.96 o 
  -3   5   9        1.44        2.79      4.35 o 
  -2   5   9        1.28        5.27      4.36 o 
  -1   5   9       21.46       19.61      5.61 o 
   0   5   9       34.01       36.46      6.20 o 
   1   5   9       17.32       14.15      5.27 o 
   2   5   9       11.93       13.53      5.12 o 
   3   5   9        6.50        1.34      4.87 o 
   4   5   9        2.19       -5.09      5.09 o 
  -3   6   9        0.07        6.00      5.12 o 
  -2   6   9       18.66       19.09      5.54 o 
  -1   6   9       24.46       30.50      6.07 o 
   0   6   9       23.94       30.57      6.39 o 
   1   6   9        1.37        1.04      5.13 o 
   2   6   9       18.18       13.61      5.67 o 
   3   6   9       13.12       14.99      6.06 o 
  -1   7   9       33.10       44.64      7.57 o 
   0   7   9       10.34       16.49      6.64 o 
   1   7   9        7.99        8.43      6.24 o 
   2   7   9        3.73        6.49      6.82 o 
   0  -5  10        4.97        8.36      4.39 o 
  -2  -4  10        0.12       -1.04      5.96 o 
  -1  -4  10       13.83       10.95      5.60 o 
   0  -4  10        0.34        1.32      5.02 o 
   1  -4  10        0.28       -5.09      5.09 o 
  -3  -3  10        0.39       -5.19      6.12 o 
  -2  -3  10        6.94        6.40      5.24 o 
  -1  -3  10        8.47       19.16      5.77 o 
   0  -3  10       17.52       17.19      5.04 o 
   1  -3  10        3.61        2.86      4.59 o 
   2  -3  10       12.33        8.46      5.06 o 
   3  -3  10        3.04       10.72      6.07 o 
   4  -3  10        1.19       17.17      6.01 o 
  -4  -2  10        2.63        9.77      7.00 o 
  -3  -2  10        0.15        8.70      6.22 o 
  -2  -2  10        7.25       10.74      5.34 o 
  -1  -2  10       41.31       46.73      6.05 o 
   0  -2  10        0.00       -1.38      3.95 o 
   1  -2  10        4.39       12.12      4.41 o 
   2  -2  10        0.13        2.12      4.51 o 
   3  -2  10        0.59        8.85      5.28 o 
  -4  -1  10        0.89       -6.06      6.06 o 
  -3  -1  10        0.88       -3.73      5.58 o 
  -2  -1  10        0.79       -2.27      4.91 o 
  -1  -1  10       29.67       27.97      5.21 o 
   0  -1  10       29.01       26.69      4.87 o 
   1  -1  10        1.60       -3.63      3.63 o 
   2  -1  10        2.68        0.42      4.11 o 
   3  -1  10       16.10        8.39      3.84 o 
   4  -1  10        0.35       -0.63      3.63 o 
   5  -1  10        0.30       -0.81      3.64 o 
  -4   0  10        5.03        8.59      6.51 o 
  -3   0  10        3.17       -4.57      5.49 o 
  -2   0  10       40.60       40.19      6.36 o 
  -1   0  10       77.05       81.45      6.59 o 
   0   0  10       22.15       28.03      4.62 o 
   1   0  10       30.62       40.68      5.07 o 
   2   0  10       37.47       45.22      5.12 o 
   3   0  10       19.15       13.74      4.33 o 
   4   0  10        0.04       -0.02      4.28 o 
   5   0  10        3.47       12.47      4.93 o 
  -4   1  10        3.56        3.37      5.94 o 
  -3   1  10        4.93        2.93      5.27 o 
  -2   1  10        2.46       -3.70      4.76 o 
  -1   1  10      205.96      208.85      8.87 o 
   0   1  10        5.14        4.32      3.88 o 
   1   1  10       40.17       40.89      3.55 o 
   2   1  10        1.25        8.72      3.74 o 
   3   1  10       14.78       22.71      4.63 o 
   4   1  10        0.74        2.18      4.49 o 
   5   1  10        4.78        1.47      4.70 o 
  -4   2  10        9.44        6.72      6.31 o 
  -3   2  10       10.54       12.29      5.68 o 
  -2   2  10       70.97       73.95      7.03 o 
  -1   2  10       22.02       20.77      4.31 o 
   0   2  10      115.22      103.01      4.76 o 
   1   2  10       24.57       32.19      7.73 o 
   2   2  10       67.07       69.62      5.91 o 
   3   2  10       61.74       52.01      5.78 o 
   4   2  10        8.83        5.88      4.44 o 
   5   2  10        2.81        5.57      5.69 o 
  -3   3  10        1.69       -0.23      5.51 o 
  -2   3  10       14.31       10.89      3.19 o 
  -1   3  10      207.51      217.15      6.26 o 
   0   3  10       28.28       20.17      3.35 o 
   1   3  10       51.86       55.78      4.17 o 
   2   3  10       25.18       20.88      5.22 o 
   3   3  10       15.75       16.83      5.13 o 
   4   3  10        1.33       -1.49      4.56 o 
   5   3  10        2.55       16.94      6.51 o 
  -3   4  10        4.11        0.26      4.00 o 
  -2   4  10       17.36       11.00      4.35 o 
  -1   4  10       19.32       26.05      3.96 o 
   0   4  10      109.04      105.27      4.93 o 
   1   4  10        8.22       13.32      3.44 o 
   2   4  10       61.69       49.77      6.57 o 
   3   4  10       33.36       26.85      5.80 o 
   4   4  10        2.21        3.45      5.57 o 
  -3   5  10        4.03       -3.87      3.87 o 
  -2   5  10        6.50       10.41      4.83 o 
   0   5  10       24.48       20.48      5.89 o 
   1   5  10       16.52       13.48      5.62 o 
   2   5  10        6.23        0.02      4.89 o 
   3   5  10        5.09        9.59      5.48 o 
   4   5  10        0.02       -5.03      5.99 o 
  -2   6  10        3.90        2.64      5.48 o 
  -1   6  10        0.33        5.80      5.83 o 
   0   6  10       13.26       20.86      6.14 o 
   1   6  10        2.11       -2.84      5.81 o 
   2   6  10        2.14       -0.97      5.60 o 
   3   6  10        6.43       -2.93      5.46 o 
   0   7  10        3.10       15.78      6.89 o 
   1   7  10        0.20       -3.41      6.36 o 
  -1  -4  11        0.03       -5.46      5.46 o 
   0  -4  11        4.14       -5.28      5.47 o 
   1  -4  11        9.78       14.65      6.74 o 
  -2  -3  11       10.34       26.67      6.54 o 
  -1  -3  11       55.66       59.12      7.20 o 
   0  -3  11        0.03       -0.01      5.01 o 
   1  -3  11        3.13       -4.71      4.71 o 
   2  -3  11        6.29        3.65      5.53 o 
   3  -3  11        9.49       16.50      6.96 o 
  -3  -2  11        1.21       -6.41      6.41 o 
  -2  -2  11       15.50       19.16      5.98 o 
  -1  -2  11        0.04       -2.33      4.91 o 
   0  -2  11       47.41       40.62      5.74 o 
   1  -2  11       11.87       16.26      5.12 o 
   2  -2  11       58.98       68.36      7.30 o 
   3  -2  11        5.73        9.80      5.78 o 
  -3  -1  11        4.21       -1.79      5.97 o 
  -2  -1  11       10.15       12.13      5.78 o 
  -1  -1  11      154.80      140.03      7.96 o 
   0  -1  11        1.96        0.77      4.22 o 
   1  -1  11       42.77       43.96      5.57 o 
   2  -1  11        0.55       -1.24      4.44 o 
   3  -1  11       37.56       53.79      6.67 o 
  -4   0  11        0.03        8.94      6.84 o 
  -3   0  11        2.10       -5.27      5.27 o 
  -2   0  11       10.70        5.33      5.60 o 
  -1   0  11        1.63       -2.06      4.46 o 
   0   0  11      107.38       98.93      6.80 o 
   1   0  11        0.27        4.10      4.00 o 
   2   0  11       65.06       60.86      6.10 o 
   3   0  11       18.75       21.21      5.15 o 
   4   0  11        2.91        4.36      4.52 o 
  -4   1  11        1.22       -0.39      6.82 o 
  -3   1  11       14.17       17.51      6.35 o 
  -2   1  11       26.32       32.52      6.42 o 
  -1   1  11      117.26      126.34      8.13 o 
   0   1  11        2.92       -1.20      3.99 o 
   1   1  11        9.01        1.94      3.96 o 
   2   1  11       19.16       19.11      3.29 o 
   3   1  11       16.60       12.49      4.83 o 
   4   1  11        2.02       -1.61      4.34 o 
  -4   2  11        2.67        5.53      6.95 o 
  -3   2  11        8.80        3.43      5.91 o 
  -2   2  11        0.26       -4.84      4.84 o 
  -1   2  11        2.13       -1.20      4.62 o 
   0   2  11       38.73       31.23      3.76 o 
   1   2  11       14.21       15.95      3.31 o 
   2   2  11       10.45        3.49      4.65 o 
   3   2  11       14.85       18.94      5.13 o 
   4   2  11        1.12       -4.00      4.00 o 
  -3   3  11        8.33       17.21      6.41 o 
  -2   3  11        5.28       -2.46      5.55 o 
  -1   3  11       53.17       55.86      4.60 o 
   0   3  11        1.04        1.74      3.08 o 
   1   3  11        0.31       -2.26      3.01 o 
   2   3  11        4.19       -3.96      3.96 o 
   3   3  11        2.66        6.09      4.87 o 
   4   3  11        0.26        1.28      5.21 o 
  -2   4  11        6.43        2.50      4.23 o 
  -1   4  11        1.09        3.84      4.86 o 
   0   4  11        4.98        6.42      5.13 o 
   1   4  11        0.77        0.95      3.23 o 
   2   4  11        0.01       -4.63      4.69 o 
   3   4  11        0.53       -4.72      5.09 o 
   4   4  11        4.36        0.13      5.82 o 
  -2   5  11        0.98        5.24      4.83 o 
  -1   5  11        4.70        4.28      5.68 o 
   0   5  11        2.91       12.93      5.81 o 
   1   5  11        1.20        6.16      5.66 o 
   2   5  11        0.10       -2.34      5.25 o 
   3   5  11        0.06       -4.93      4.93 o 
  -1   6  11        0.45        2.70      6.06 o 
   0   6  11        0.84       -1.98      5.53 o 
   1   6  11        0.71        7.18      6.14 o 
   2   6  11        1.40       10.57      6.44 o 
  -1  -3  12       12.15        8.57      6.47 o 
   0  -3  12        0.12       -5.01      5.01 o 
   1  -3  12        4.23       -1.27      5.70 o 
  -2  -2  12        3.01        6.03      6.10 o 
  -1  -2  12        4.15        1.63      5.39 o 
   0  -2  12        9.30       21.91      5.96 o 
   1  -2  12        0.11        1.20      4.88 o 
   2  -2  12        4.00        7.60      5.85 o 
   3  -2  12        1.59        0.35      6.38 o 
  -3  -1  12        0.96       -3.31      6.24 o 
  -2  -1  12        6.04        4.12      5.70 o 
  -1  -1  12       20.10       26.56      5.74 o 
   0  -1  12        3.30        0.06      4.59 o 
   1  -1  12        0.90        3.57      4.49 o 
   2  -1  12        1.45       -2.16      4.75 o 
   3  -1  12        0.72        7.64      5.40 o 
  -3   0  12        2.72       -1.12      6.42 o 
  -2   0  12        9.57       11.19      6.10 o 
  -1   0  12        0.46       -4.67      4.67 o 
   0   0  12        0.60        4.29      4.54 o 
   1   0  12        0.01       -0.95      4.06 o 
   2   0  12        1.45       -2.63      4.24 o 
   3   0  12        0.13       10.34      5.00 o 
  -3   1  12        3.01       -5.95      5.95 o 
  -2   1  12        0.17        5.18      5.92 o 
  -1   1  12       12.63        5.56      5.38 o 
   0   1  12        0.01       -3.14      4.22 o 
   1   1  12        1.32        0.55      4.36 o 
   2   1  12        0.98        8.70      4.93 o 
   3   1  12        0.07       -4.75      4.75 o 
   4   1  12        1.22       -4.92      4.92 o 
  -3   2  12        0.07        2.22      6.27 o 
  -2   2  12       15.81       25.10      6.94 o 
  -1   2  12        6.73       18.91      5.80 o 
   0   2  12        2.06        6.78      4.69 o 
   1   2  12        1.89        3.22      4.28 o 
   2   2  12       15.75       16.61      6.88 o 
   3   2  12        0.96       -2.35      5.07 o 
   4   2  12        3.09        1.30      5.77 o 
  -3   3  12        0.83        2.99      6.64 o 
  -2   3  12        0.10        0.20      6.19 o 
  -1   3  12        1.62       -5.31      5.31 o 
   0   3  12        1.17        1.37      3.69 o 
   1   3  12        0.20        6.74      4.21 o 
   2   3  12        0.14        6.16      3.41 o 
   3   3  12        0.71       -4.70      4.70 o 
   4   3  12        0.08       -3.88      5.76 o 
  -1   4  12        1.17        3.00      5.13 o 
   0   4  12       15.95       22.08      7.71 o 
   1   4  12        1.21        3.77      3.66 o 
   2   4  12       14.48       21.09      9.04 o 
   3   4  12        4.66       11.52      6.38 o 
  -2   5  12        0.42       -0.04      5.50 o 
  -1   5  12        0.07        8.56      5.95 o 
   0   5  12        0.01       -4.63      5.46 o 
   1   5  12        0.64        2.16      5.90 o 
   2   5  12        3.23       -5.40      5.40 o 
   0  -2  13        0.84       -2.72      5.70 o 
   1  -2  13        0.06        1.56      5.60 o 
  -2  -1  13        1.53       -3.54      6.03 o 
  -1  -1  13        1.16        2.09      5.41 o 
   0  -1  13        3.36        7.61      5.29 o 
   1  -1  13        0.02        0.11      5.09 o 
   2  -1  13        0.79       -2.18      5.56 o 
  -2   0  13        2.57        1.65      6.50 o 
  -1   0  13        1.28       -3.47      4.92 o 
   0   0  13        8.75        4.11      5.25 o 
   1   0  13        0.85        2.00      5.02 o 
   2   0  13       17.30       20.03      6.14 o 
   3   0  13        2.93        6.46      5.74 o 
  -2   1  13        4.85       13.17      6.73 o 
  -1   1  13        0.55        1.24      5.45 o 
   0   1  13        0.12       -2.72      4.85 o 
   1   1  13        0.04       -1.81      4.57 o 
   2   1  13        1.16        9.85      5.46 o 
   3   1  13        2.95       13.61      5.65 o 
  -2   2  13        2.13        3.02      6.94 o 
  -1   2  13        4.69        6.85      6.01 o 
   0   2  13        6.04        1.16      5.01 o 
   1   2  13        3.64        1.49      4.70 o 
   2   2  13       11.81       16.54      5.63 o 
   3   2  13        1.66        6.87      9.75 o 
  -2   3  13        4.92        8.86      7.23 o 
  -1   3  13        0.00       -0.88      5.99 o 
   0   3  13        0.08       -3.21      4.92 o 
   1   3  13        1.21        2.31      5.01 o 
   2   3  13        0.22       -3.35      5.54 o 
   3   3  13        3.50        3.43      6.13 o 
   0   4  13        0.17        0.11      3.83 o 
   1   4  13        0.88        1.40      3.80 o 
   2   4  13        7.27        8.61      4.14 o 
   0   5  13        0.78       19.51      6.79 o 
   1   5  13        1.45       10.98      6.76 o 
   0   0  14        0.03       -4.09      5.40 o 
   1   0  14        0.03       -5.24      5.24 o 
  -1   1  14        3.70       -0.16      5.84 o 
   0   1  14        1.23        4.99      5.70 o 
   1   1  14        1.80        3.58      5.52 o 
   2   1  14        0.03        0.69      6.00 o 
  -1   2  14        1.33       -1.65      6.18 o 
   0   2  14        0.85       -3.43      5.63 o 
   1   2  14        9.78       23.59      6.24 o 
   2   2  14        0.17        3.97      6.07 o 
   0   3  14        7.71       14.56      6.46 o 
   1   3  14        0.00       -3.27      5.47 o 
                                                 
